# Supplementary material for: PARP inhibitors promote stromal fibroblast activation by enhancing CCL5 autocrine signaling in ovarian cancer
Source: NPJ Precis Oncol. 2021 Jun 9;5:49. doi: 10.1038/s41698-021-00189-w (PMC8190269; doi:10.1038/s41698-021-00189-w)
Supplement: Supplementary file 2 — Supplementary Data 1 [file 41698_2021_189_MOESM2_ESM.xlsx]

## Sheet: CAF1 Ola vs CAF1 Con
Differentially expressed genes in RNA sequencing (CAF1 Ola vs CAF1 Con)
ID	log2FoldChange	pvalue	padj
RELN	6.59413	1.99047e-07	7.48816e-06
C2orf27B	5.55222	0.000678767	0.00837129
MAGEB17	5.1897	0.00272354	0.0255128
KRTAP1-5	4.5818	5.09853e-06	0.000129953
DIRC1	4.57287	0.000794427	0.00947778
PENK	4.36643	4.27903e-30	1.80378e-27
EREG	4.09959	1.19857e-05	0.000274435
EXOC3L2	3.85511	0.000203463	0.00310291
CH25H	3.77814	0.000243336	0.00357822
IL17B	3.77237	5.62781e-07	1.88434e-05
SLX1B	3.62452	0.000303529	0.00430916
NBPF4	3.53389	0.00553593	0.0445694
CCL5	3.5192	3.75983e-33	2.13143e-30
HOXD10	3.438	0.00235515	0.0226956
IGLC3	3.36204	0.00635183	0.0497489
LCN1	3.35801	0.000759968	0.00914228
FAM25C	3.35008	0.00213946	0.0209736
WNT7B	3.28033	3.22678e-09	1.86134e-07
BAALC	3.2355	6.53748e-05	0.00119021
PRG2	3.18594	1.11075e-16	1.616e-14
CYP1A1	3.15651	9.08296e-12	7.61857e-10
COL23A1	3.15118	1.02081e-05	0.000239061
STMN2	3.02905	6.58419e-09	3.59615e-07
ASTL	3.02157	0.000339219	0.00474214
IL1B	2.99493	1.16121e-71	6.36343e-68
COLCA2	2.91016	0.000302749	0.00430181
KRT38	2.86756	9.53233e-07	2.96241e-05
MT3	2.82214	1.42725e-05	0.000319237
CA9	2.8092	1.21424e-34	8.31753e-32
GABRB1	2.79288	7.15769e-07	2.31029e-05
AADACL4	2.78305	3.4623e-06	9.31591e-05
MASP1	2.78074	2.23917e-14	2.61078e-12
ANGPTL4	2.69735	2.75648e-33	1.61845e-30
ANKRD18B	2.69606	0.00274726	0.0257058
CD70	2.67273	1.47011e-06	4.33907e-05
KRT32	2.65875	4.23966e-11	3.2723e-09
HSD11B1	2.65561	9.97052e-33	5.28759e-30
RASL11B	2.64809	9.69339e-08	3.89631e-06
TMEM119	2.63534	0.000127022	0.00209452
CXCL10	2.62782	1.50375e-19	3.09021e-17
WFDC1	2.62714	2.70148e-08	1.2799e-06
ABCB4	2.61858	0.00104316	0.0117838
PROX1	2.60239	0.00155744	0.0163159
ANO3	2.6018	0.000148007	0.00237621
SLITRK5	2.59311	0.000229283	0.00341432
G0S2	2.58382	4.39492e-21	9.63365e-19
IL33	2.56487	2.47047e-25	8.64138e-23
TRH	2.5626	1.03393e-05	0.000241445
SLC7A14	2.54235	0.000557389	0.00715077
TSLP	2.53452	1.40201e-07	5.47483e-06
WNT2	2.52782	0.000241543	0.00355956
PLA2G5	2.47518	7.79192e-05	0.00137151
CRLF1	2.40851	1.58497e-17	2.63201e-15
VSIG8	2.38529	0.00286583	0.026521
TCIM	2.37737	9.49108e-11	6.93481e-09
MYBPH	2.37036	0.00204219	0.0202129
HIST2H4B	2.36035	0.00029756	0.0042354
PSG5	2.32718	1.20844e-17	2.06946e-15
IL1A	2.32361	2.64944e-28	1.06236e-25
CABP1	2.31378	0.00511959	0.04202
NDUFA4L2	2.3078	2.88178e-19	5.77762e-17
ANO1	2.30303	0.000219326	0.00328989
PAEP	2.29505	0.001963	0.0195837
MCHR1	2.29148	6.28216e-07	2.07387e-05
PLN	2.28137	1.52308e-08	7.65731e-07
REN	2.27234	0.00135332	0.014551
RARRES2	2.25402	3.98489e-14	4.42646e-12
LRP1B	2.25169	0.00332452	0.0299644
GREM2	2.25053	4.10029e-09	2.34058e-07
COL22A1	2.17954	4.62716e-18	8.54724e-16
ESAM	2.1715	0.000129639	0.00213212
CXCL8	2.1489	7.10017e-32	3.24241e-29
KRT34	2.14534	3.24971e-11	2.532e-09
TIMP1	2.1396	3.79001e-14	4.23863e-12
GREM1	2.13235	4.54063e-33	2.48826e-30
NIM1K	2.11458	3.46605e-08	1.60966e-06
SFRP4	2.11009	5.522e-16	7.50261e-14
KCNK3	2.09502	0.00291934	0.0268873
ACHE	2.08701	1.90615e-09	1.1354e-07
CACNG7	2.08202	1.61546e-05	0.00035553
WFIKKN1	2.08076	0.00124193	0.0135484
C4orf54	2.08075	0.00164432	0.0170553
COL5A3	2.06705	6.14195e-11	4.63182e-09
PLIN2	2.06601	2.42717e-36	1.90012e-33
IL6	2.01335	6.6042e-36	4.72057e-33
C11orf96	2.0118	2.54651e-15	3.14772e-13
ENO2	2.00479	1.51498e-37	1.46508e-34
ANGPTL7	1.99452	2.59535e-09	1.51842e-07
GTPBP6	1.9828	0.000635878	0.00795175
POU2F2	1.973	5.62074e-17	8.71745e-15
IL13RA2	1.97222	4.80927e-10	3.12508e-08
SDK1	1.96385	5.77986e-06	0.000144849
PTPRN	1.96244	1.20427e-30	5.21004e-28
MMP3	1.96106	0.000165666	0.00261377
NPTX1	1.94831	0.000115276	0.00192595
FAM156A	1.92834	0.00286852	0.026521
MMP1	1.91875	1.5617e-32	8.02325e-30
BICDL2	1.9171	0.00031271	0.00442422
PDZD4	1.91592	1.73805e-09	1.04283e-07
CD226	1.90844	0.00351474	0.0313184
ACAN	1.90111	1.77398e-09	1.06052e-07
RASD1	1.89646	4.44409e-07	1.51579e-05
ACTG2	1.88365	1.57403e-17	2.63201e-15
LOC390937	1.8711	0.0015031	0.0158404
KCNRG	1.87071	0.00447689	0.0378018
ALDOC	1.86817	1.98104e-22	5.42806e-20
NPTX2	1.86038	0.000156236	0.00250342
PPP1R14A	1.85346	4.87292e-12	4.15082e-10
MYOCD	1.85037	9.20274e-09	4.83364e-07
ELF3	1.84132	3.42062e-16	4.76567e-14
CD1D	1.83666	9.47508e-08	3.82728e-06
FST	1.82869	4.37455e-13	4.33238e-11
EGR1	1.79193	1.33258e-26	4.979e-24
RASD2	1.79007	1.95156e-07	7.35865e-06
CD36	1.7889	0.000843873	0.00999515
PTGFR	1.78873	7.65312e-05	0.00135142
TNFRSF1B	1.77949	2.16678e-12	1.89478e-10
SAA2	1.77459	1.59677e-05	0.000352361
FOSB	1.76855	8.85727e-24	2.69655e-21
HLA-DQB1	1.73793	6.39936e-05	0.00116895
HAS3	1.73059	1.51412e-07	5.85696e-06
KRT33B	1.72986	0.000160975	0.00256935
CAMK1G	1.72564	1.78898e-05	0.000390181
PRELP	1.72364	1.52459e-12	1.36963e-10
FAM124A	1.71555	1.06351e-05	0.000247649
RCN3	1.7048	1.15652e-14	1.40838e-12
SGCA	1.70248	0.00467659	0.0392061
RASA4B	1.70116	0.000163877	0.00260053
P2RY6	1.69775	2.71965e-11	2.13929e-09
CPXM2	1.68474	7.35039e-08	3.09117e-06
HILPDA	1.67409	4.75946e-19	9.31495e-17
AJAP1	1.67202	0.00123076	0.0134532
CEMIP	1.66816	2.05103e-13	2.09523e-11
IL4I1	1.66718	1.06991e-16	1.58462e-14
SBSN	1.6551	1.73319e-06	5.01648e-05
TNIP3	1.6541	1.79189e-05	0.000390181
SLC2A1	1.6449	1.88485e-19	3.82554e-17
GPR68	1.64343	2.28318e-05	0.00047877
PAG1	1.64079	0.000241897	0.00356024
KISS1	1.63707	0.000486657	0.00640674
PAPPA2	1.63563	5.02242e-07	1.68852e-05
ALDH3A1	1.62421	3.29435e-07	1.16221e-05
WDR86	1.62146	9.06889e-09	4.77861e-07
CCDC85B	1.61853	3.0211e-07	1.07972e-05
ACTA2	1.61502	8.6806e-22	2.12999e-19
VWCE	1.61175	7.1252e-11	5.30037e-09
DEPP1	1.6084	1.66272e-15	2.08665e-13
GBP5	1.60281	0.00275901	0.025757
MAL	1.59816	0.0011435	0.012685
MYH11	1.5951	1.19406e-11	9.81518e-10
CACNA1A	1.58556	0.000555753	0.00713795
TMEM59L	1.57132	1.11351e-09	6.80522e-08
PPFIA4	1.57056	1.85865e-13	1.93394e-11
CYB561A3	1.56718	8.33518e-10	5.23017e-08
EPOP	1.56701	1.11055e-08	5.72331e-07
SERPINE1	1.56516	5.7914e-18	1.0349e-15
HAPLN3	1.56265	1.23626e-15	1.58782e-13
CD68	1.55684	1.46587e-23	4.38163e-21
KCNK6	1.55172	8.04576e-07	2.54549e-05
SPHK1	1.5496	2.0519e-13	2.09523e-11
PKNOX2	1.54279	2.06236e-07	7.70571e-06
CA12	1.53291	6.43633e-19	1.24486e-16
NTF3	1.53129	0.00121185	0.0132907
OXTR	1.53048	7.23725e-18	1.26575e-15
DRD4	1.52922	0.000680699	0.00838883
RGS16	1.52646	5.01813e-06	0.000128302
FIBCD1	1.52598	1.844e-05	0.000398362
AOC3	1.5203	1.88461e-05	0.000406602
JCAD	1.5152	8.54492e-22	2.12846e-19
MMP2	1.51347	3.19468e-21	7.1946e-19
SYT15	1.51048	0.000261417	0.00380582
SSPO	1.51047	2.1966e-09	1.299e-07
KRT13	1.50536	6.52723e-07	2.14187e-05
HMGA2	1.50107	2.26212e-07	8.39487e-06
ADAMTSL1	1.50085	3.27785e-08	1.52657e-06
ITGA11	1.4986	8.6803e-16	1.15084e-13
COL6A3	1.495	2.58082e-14	2.94644e-12
ISLR	1.48719	1.19351e-16	1.72117e-14
PRRX2	1.48227	4.14983e-09	2.36066e-07
TNFSF9	1.48035	3.6466e-17	5.87746e-15
EFHD1	1.47592	4.62858e-05	0.00089312
SOD3	1.47508	6.65498e-10	4.208e-08
ARRDC3	1.47187	2.06397e-14	2.42369e-12
AK5	1.46988	3.69336e-05	0.000732435
KCNMB1	1.46847	0.00027585	0.00397805
VGF	1.46847	0.00345203	0.0308767
RSPO3	1.4526	7.16694e-07	2.31029e-05
SPOCK1	1.44914	7.93775e-16	1.06095e-13
HTR2B	1.44613	0.000461622	0.00614003
NEURL1	1.44214	0.00033358	0.00469526
FPR1	1.44187	0.000163684	0.00259997
AADAC	1.4403	1.01383e-20	2.16459e-18
LOC100996717	1.43283	2.88865e-07	1.04144e-05
NT5M	1.4316	0.00012549	0.00207134
TIMP3	1.43105	1.09363e-17	1.89255e-15
HTRA3	1.43078	5.1743e-10	3.3359e-08
RTN4RL2	1.42934	0.000775549	0.00929303
GDF15	1.42855	2.52322e-13	2.54489e-11
MSC	1.42446	3.64243e-17	5.87746e-15
IFITM10	1.4075	1.21748e-05	0.000278379
C3orf80	1.40545	0.000115979	0.00193573
OASL	1.40132	7.48505e-11	5.54298e-09
CDH13	1.39613	1.528e-15	1.93233e-13
ZNF761	1.39492	0.000292626	0.0041724
ABCG2	1.38976	3.00249e-06	8.1995e-05
FTH1	1.38512	3.72833e-10	2.45175e-08
ARHGEF6	1.38025	1.54267e-05	0.000342261
TMEM158	1.38015	1.90947e-13	1.97432e-11
CYGB	1.37733	1.59612e-08	7.9516e-07
IFI44L	1.37102	5.25817e-18	9.60493e-16
TMEM132B	1.36132	3.07396e-05	0.000623899
SYNPO2	1.35603	1.05042e-16	1.5699e-14
OSCAR	1.35377	0.000146501	0.00235433
PTGES	1.35181	1.55764e-14	1.85562e-12
NXPH4	1.3518	2.4424e-08	1.17873e-06
RUNX2	1.34964	2.56551e-06	7.10049e-05
RSPH9	1.34893	0.000480672	0.0063421
SAMD14	1.34457	2.10647e-07	7.83494e-06
CCL7	1.34286	2.14037e-06	6.07731e-05
NECAB2	1.34106	0.00292218	0.026897
CSTA	1.33796	9.89431e-07	3.05183e-05
PFKFB4	1.33663	2.22246e-10	1.51607e-08
SORBS1	1.33584	0.000249066	0.00364616
PRRT2	1.32916	0.00247117	0.0234697
LRRC2	1.32794	3.16543e-07	1.12397e-05
SOCS1	1.32093	0.000362952	0.00502267
DUSP2	1.31859	2.0228e-10	1.39987e-08
BNIP3	1.31707	2.97161e-16	4.17549e-14
ADAM23	1.31305	0.0002523	0.00368694
TFPI2	1.30049	1.32205e-16	1.88996e-14
SRPX	1.29765	6.35892e-16	8.5689e-14
LOXL2	1.29435	8.99232e-09	4.7535e-07
NRXN3	1.29325	1.26383e-06	3.82641e-05
WNT5B	1.29195	1.52811e-05	0.000339948
IL16	1.29083	1.72696e-05	0.00037855
SERPINF1	1.28927	0.000294186	0.004191
PTH1R	1.2856	0.000145521	0.00234317
SSTR1	1.28125	0.000214145	0.00322985
COL6A2	1.27737	6.575e-10	4.17347e-08
TMEM178A	1.27593	0.00220539	0.0214791
GDNF	1.27432	0.00634753	0.0497394
RASL11A	1.27054	8.60615e-08	3.53148e-06
GATM	1.26991	0.00235785	0.0227082
HOXA11	1.26864	0.000165979	0.0026162
FAIM2	1.26691	8.05116e-06	0.000192946
JAM2	1.26266	4.18299e-05	0.000813827
FOSL1	1.26135	1.17358e-14	1.41865e-12
RAB3A	1.25797	4.78942e-07	1.61993e-05
IZUMO4	1.25462	8.60971e-05	0.00150418
IL20RB	1.25231	0.000374621	0.00514948
KRTAP2-3	1.24707	0.00283212	0.0263254
PIWIL4	1.24001	0.00282824	0.0263254
RSAD2	1.23772	8.61636e-10	5.3729e-08
KLHDC7B	1.23558	0.000105485	0.00178781
ECM1	1.23054	1.84138e-13	1.92817e-11
TMEM156	1.22821	8.48958e-05	0.00148477
KCNA6	1.22533	0.000335405	0.00470885
FAM129A	1.22251	7.8766e-09	4.19066e-07
LIN7B	1.22149	4.64924e-06	0.00011999
IGF2	1.2163	0.00481977	0.0403037
CRISPLD2	1.21491	3.36116e-14	3.78475e-12
ADM	1.20645	1.96242e-14	2.32102e-12
CHI3L1	1.20379	1.13956e-12	1.04661e-10
C9orf50	1.20302	0.00373706	0.0329422
JUNB	1.20045	1.55955e-12	1.39343e-10
DCHS1	1.19993	2.04827e-06	5.83596e-05
INAFM2	1.19928	4.51761e-12	3.88846e-10
TIPARP	1.19662	1.32599e-08	6.74902e-07
ADM5	1.19567	0.00565354	0.0453165
UPB1	1.19391	0.00335613	0.0302223
NDRG1	1.1925	9.07067e-14	9.81065e-12
LRRC17	1.19163	0.00218521	0.0213077
KIRREL3	1.18864	6.15273e-14	6.69874e-12
IFIT2	1.18519	6.63877e-09	3.59618e-07
PCOLCE	1.18501	5.666e-09	3.1576e-07
UPK1A	1.18092	0.0004337	0.00585389
PPP1R3C	1.17756	2.30207e-08	1.11971e-06
ENG	1.17185	3.74285e-11	2.90248e-09
FAM20A	1.1713	8.56903e-13	8.04999e-11
LMOD1	1.17007	4.83323e-14	5.29722e-12
USP40	1.16893	4.29107e-14	4.73458e-12
MMP17	1.16779	1.78074e-05	0.000389301
HHIPL2	1.16655	0.0010227	0.0116194
ADAP1	1.1658	1.75913e-07	6.69448e-06
PRR16	1.16494	0.00353435	0.031459
TRPA1	1.16279	1.59374e-05	0.000352165
SAA1	1.15848	2.03887e-05	0.000436446
SH3BP1	1.15762	3.79004e-10	2.4824e-08
POPDC2	1.15758	1.66353e-10	1.16874e-08
RRAD	1.15713	1.66145e-06	4.83711e-05
STEAP1B	1.15159	0.00193265	0.0193501
LAMC2	1.15059	1.44709e-10	1.02988e-08
LOC102724488	1.14456	2.16556e-05	0.000459972
STC2	1.1405	1.51112e-12	1.36499e-10
ABCC3	1.13877	1.66815e-12	1.4824e-10
FAM78A	1.13365	0.00217721	0.0212426
CMPK2	1.1299	3.23885e-10	2.1645e-08
SUSD2	1.12766	0.000318937	0.00450458
RAB3IL1	1.127	5.77076e-06	0.000144842
CAMK2N2	1.12609	0.000626168	0.00787997
FILIP1	1.12544	0.000387093	0.00529435
LOX	1.1239	4.66129e-09	2.63339e-07
DDIT4	1.1201	2.83781e-11	2.2216e-09
IL15RA	1.11904	3.99012e-06	0.000105293
ADCY5	1.11475	0.000139982	0.00226284
AKR1C1	1.1099	6.38787e-08	2.72064e-06
VEGFA	1.10897	9.85389e-09	5.11035e-07
ITGA1	1.10548	4.57358e-07	1.55351e-05
BIRC3	1.10054	2.64277e-08	1.2557e-06
CDH6	1.0972	5.77514e-13	5.61795e-11
PODNL1	1.09694	0.000614095	0.00774212
SYT7	1.09628	0.000536469	0.00693906
P4HA1	1.09484	1.34123e-11	1.0862e-09
TMEM176B	1.09291	0.000143541	0.00231355
IFI30	1.08962	9.76501e-09	5.08028e-07
SFRP1	1.08704	1.31001e-07	5.16466e-06
KRT15	1.08232	8.89416e-05	0.00154241
NCALD	1.08216	0.00416729	0.0357943
ANPEP	1.08104	4.36623e-08	1.9666e-06
C7orf61	1.08041	0.00215416	0.0211051
PPM1J	1.07914	2.36226e-09	1.38698e-07
NEFM	1.07907	0.000557621	0.00715077
P3H3	1.0736	7.35188e-08	3.09117e-06
CXCL6	1.06784	1.41732e-11	1.14219e-09
ADORA2B	1.06395	9.46014e-08	3.82728e-06
MFGE8	1.06177	6.96887e-11	5.20765e-09
CACNG6	1.05836	9.0298e-06	0.000214213
CD14	1.0537	5.99983e-08	2.60256e-06
FDCSP	1.04649	0.000105216	0.00178509
ICAM5	1.03908	0.000818824	0.00974462
NFAM1	1.03501	0.00491213	0.0408268
SORCS2	1.03402	5.55242e-10	3.5657e-08
SLC25A28	1.03165	1.2503e-09	7.55698e-08
MEX3B	1.0305	3.49504e-06	9.38865e-05
DACT3	1.02889	4.0624e-07	1.39428e-05
SYNM	1.02732	2.47824e-05	0.000516301
IL34	1.02538	0.000590629	0.00749224
PPP1R3G	1.02379	0.00167548	0.0173466
KNOP1	1.02354	1.24223e-11	1.01101e-09
EFNA3	1.01977	0.000711768	0.00865493
CCDC81	1.01954	6.92307e-06	0.00016962
GALNT6	1.01423	9.00805e-08	3.67475e-06
COL6A1	1.01387	1.68937e-10	1.18184e-08
CCDC184	1.01349	0.00359598	0.0319383
KIAA1328	1.01203	0.00311977	0.0283993
MANF	1.01164	2.77198e-06	7.63338e-05
TGFBI	1.01065	2.26178e-09	1.33275e-07
CCDC74B	1.00315	1.23695e-05	0.000282436
LOC107985939	1.00278	6.28014e-05	0.00114973
PCYOX1L	1.00157	1.54515e-06	4.54424e-05
PDE4C	1.00139	0.00070595	0.0085969
EGFL6	1.00082	0.000681471	0.00839205
CENPI	-1.00449	2.63072e-05	0.000544014
JPH1	-1.00483	1.06779e-07	4.27115e-06
EVPL	-1.00566	4.74942e-06	0.000122001
KLHL4	-1.00792	1.82368e-07	6.92408e-06
FAIM	-1.00918	7.3542e-05	0.00130651
KCND3	-1.01125	5.10084e-05	0.000970577
E2F5	-1.0117	0.000460147	0.00612536
C1orf115	-1.01299	4.57427e-05	0.000884718
FBXO2	-1.01812	6.9969e-07	2.26435e-05
IRF5	-1.02107	0.00385668	0.0337907
NEDD9	-1.02359	8.61388e-08	3.53148e-06
NEURL1B	-1.03027	1.07898e-05	0.000250897
SLAMF9	-1.03208	3.13616e-05	0.000634957
MBNL3	-1.03371	0.00202197	0.0200566
EPB41L4A	-1.03394	2.31277e-06	6.50361e-05
IL18	-1.03423	1.58932e-08	7.94177e-07
ICAM4	-1.03431	0.00406572	0.0351606
SULT1A1	-1.03442	5.70242e-09	3.16715e-07
ANLN	-1.03447	8.23314e-08	3.40082e-06
OLFM2	-1.03534	5.35468e-06	0.000135641
KCNH2	-1.03637	6.74579e-07	2.19605e-05
PM20D2	-1.03796	5.35015e-05	0.00100983
ARHGEF39	-1.03835	0.00103743	0.0117461
COL4A6	-1.04189	2.02898e-06	5.79105e-05
KRT7	-1.04486	3.81239e-07	1.31949e-05
DDIT4L	-1.0482	0.00113386	0.0126121
DHCR24	-1.04846	2.56243e-11	2.02531e-09
NUSAP1	-1.04894	6.04111e-08	2.60671e-06
TBX18	-1.05487	6.18558e-07	2.05022e-05
SEMA3B	-1.05607	3.48712e-10	2.31162e-08
CDCA3	-1.05656	3.01251e-06	8.2132e-05
NR4A3	-1.058	5.42636e-05	0.00102187
BHMT2	-1.06068	0.000129691	0.00213212
PPARGC1B	-1.06072	0.00212246	0.0208567
CCDC120	-1.06199	1.00418e-06	3.08883e-05
MCM10	-1.06808	6.85315e-05	0.00124081
PRR15	-1.06948	7.61282e-07	2.43191e-05
LIFR	-1.07079	4.46377e-05	0.000864362
CDK1	-1.07105	2.05118e-11	1.64494e-09
FAM111B	-1.07141	5.78333e-05	0.0010719
DISC1	-1.07259	0.00033458	0.00470481
ACTBL2	-1.07271	4.79869e-07	1.61993e-05
ANXA9	-1.0746	0.00108929	0.0122072
CFAP58	-1.07723	0.000432078	0.00583678
ZWINT	-1.07832	7.73911e-10	4.87475e-08
S1PR1	-1.08007	3.61472e-05	0.000720315
SELENOP	-1.08239	0.00128242	0.0139346
CCNA2	-1.08328	1.63669e-07	6.27209e-06
BCO2	-1.0864	7.57758e-08	3.17794e-06
NDC80	-1.08825	6.03785e-08	2.60671e-06
GPR37	-1.09069	3.65531e-05	0.000725764
OIP5	-1.0927	0.000285393	0.00409055
AP1S3	-1.10432	1.41603e-10	1.01215e-08
C4A	-1.10526	0.0021193	0.020838
DAW1	-1.10607	7.52716e-09	4.044e-07
KIF4A	-1.10625	1.94147e-08	9.61378e-07
GINS3	-1.10964	8.20353e-07	2.5886e-05
KIF2C	-1.11427	1.34905e-09	8.12393e-08
CCNB2	-1.11728	2.02658e-10	1.39987e-08
ITGA6	-1.11949	3.73832e-07	1.30208e-05
SBK2	-1.12257	4.80253e-08	2.13388e-06
KIF11	-1.12325	2.26198e-08	1.10675e-06
ANKRD33B	-1.12427	0.0036696	0.0325044
ZNF829	-1.12497	0.00109817	0.0122983
HP	-1.12548	5.81745e-06	0.000145348
ARHGAP11A	-1.12583	7.6182e-07	2.43191e-05
TROAP	-1.12823	9.23522e-08	3.7581e-06
DCLRE1A	-1.13519	0.00443054	0.0375487
KRT18	-1.13599	6.91103e-08	2.92828e-06
GDAP1	-1.13712	3.20058e-05	0.000646407
RHPN2	-1.13821	1.85215e-06	5.34198e-05
CLCA2	-1.13832	0.000233918	0.00346763
ADRA2A	-1.13896	0.000138324	0.00224618
AADAT	-1.13904	1.01455e-05	0.000237934
DYSF	-1.14776	1.17693e-05	0.000270611
NPR3	-1.14818	0.000187122	0.00288853
TOP2A	-1.14889	9.5826e-08	3.86122e-06
FRMD5	-1.14943	0.000100227	0.00171282
BUB1	-1.15405	2.56443e-08	1.22556e-06
BTC	-1.15557	0.00170152	0.0175269
DLGAP1	-1.157	1.3765e-07	5.40086e-06
CDCA8	-1.15748	1.70538e-07	6.50496e-06
FAM46B	-1.1602	3.83411e-06	0.000101995
PDE4D	-1.1606	3.78992e-08	1.73073e-06
ANOS1	-1.16255	1.31661e-08	6.72206e-07
ACKR3	-1.16413	8.96206e-10	5.55986e-08
TNK1	-1.16637	1.47698e-06	4.35152e-05
CAMK1D	-1.16681	2.54441e-06	7.0659e-05
KIAA1217	-1.16901	0.000975447	0.0111674
ERCC6L	-1.16974	0.000141582	0.00228421
ARHGAP18	-1.17102	2.10799e-10	1.45001e-08
MET	-1.17372	7.36261e-12	6.23925e-10
PKP2	-1.17515	3.63661e-10	2.40104e-08
TPD52	-1.17651	5.95636e-08	2.59054e-06
ROS1	-1.17657	0.00177584	0.0182012
INPP5D	-1.17771	0.000146152	0.00235102
SGO2	-1.17979	1.20932e-06	3.68171e-05
LMNB1	-1.18031	1.36561e-06	4.05639e-05
MYL7	-1.18237	6.79705e-06	0.000167147
PRDM11	-1.18522	0.00029097	0.00415599
PLEKHG3	-1.19313	9.26176e-14	9.95185e-12
LRRC34	-1.19383	6.35415e-05	0.00116198
C6orf132	-1.19416	7.93484e-11	5.84972e-09
FAM160A1	-1.19627	4.20943e-06	0.000110196
STK32B	-1.20019	0.00305432	0.0279116
ABCG1	-1.20102	2.48675e-06	6.91746e-05
SMIM6	-1.20166	0.00204719	0.0202502
ADAMTS3	-1.20183	2.9812e-07	1.07071e-05
KLK6	-1.20772	6.73338e-05	0.00122047
LITAF	-1.2088	2.56073e-14	2.94395e-12
REPS2	-1.20897	1.66239e-06	4.83711e-05
TNFRSF19	-1.2096	0.000265125	0.00384361
TYRP1	-1.21035	0.00300004	0.0275353
LIPG	-1.21039	2.50607e-05	0.000520857
PTPRQ	-1.21575	1.42907e-07	5.55412e-06
ITGB8	-1.21589	1.27093e-12	1.15437e-10
COLEC12	-1.21622	0.000108864	0.00183429
OSBPL3	-1.22938	5.43125e-13	5.31487e-11
CENPF	-1.22967	1.19324e-09	7.23872e-08
NCAPG	-1.23012	2.09122e-06	5.94803e-05
CELF2	-1.23084	1.09777e-12	1.0139e-10
BRINP1	-1.23344	0.00142199	0.0151314
MGAT4A	-1.2349	0.00158652	0.0165563
HKDC1	-1.23498	6.96071e-05	0.00125339
AHNAK2	-1.24291	6.76448e-06	0.000166729
TSPAN32	-1.24367	0.00152439	0.0160134
NUDT17	-1.24427	0.00542414	0.0439157
GDF6	-1.24546	8.62802e-10	5.3729e-08
ANXA3	-1.24678	8.34406e-13	7.9113e-11
MST1	-1.25051	6.47652e-11	4.86183e-09
MMP7	-1.25102	0.000169879	0.00266235
CPEB4	-1.25269	1.38771e-10	9.96241e-09
ITM2A	-1.25443	6.21725e-07	2.05657e-05
IL1RAP	-1.25523	4.62087e-11	3.517e-09
SYT17	-1.26236	2.32215e-06	6.50361e-05
SFN	-1.26349	1.00782e-05	0.000236694
DPP10	-1.26659	0.00106656	0.0119769
GATA4	-1.26753	3.54816e-08	1.63589e-06
MYEF2	-1.26771	3.6411e-06	9.73328e-05
TACC2	-1.26949	0.000287549	0.00411428
ZBTB7C	-1.27032	2.97265e-10	2.01113e-08
MCOLN3	-1.27166	0.00162055	0.0168513
GTSE1	-1.2722	2.28124e-10	1.54973e-08
IGFL2	-1.27641	7.95557e-09	4.21902e-07
GPRC5A	-1.28002	9.27555e-16	1.21992e-13
SMIM24	-1.28284	0.00292366	0.026897
SLFNL1	-1.28434	0.00244451	0.0232448
KIF14	-1.29462	1.10818e-05	0.000256237
OSBP2	-1.29635	7.70202e-06	0.000186208
NOXO1	-1.29675	0.000985145	0.0112627
DNAAF4	-1.29782	0.000842485	0.00998591
HOGA1	-1.29879	0.00244236	0.0232448
DEPDC1	-1.29975	1.04256e-09	6.39538e-08
ERICH5	-1.30025	7.82309e-06	0.000188304
NAALAD2	-1.30322	1.79005e-05	0.000390181
TTK	-1.31263	1.23257e-06	3.73864e-05
DAAM2	-1.31383	0.000454614	0.00606151
TC2N	-1.31495	2.34679e-05	0.00049148
OLR1	-1.31996	8.37327e-13	7.9113e-11
RPS6KL1	-1.32183	6.41521e-06	0.000158596
MATN2	-1.32416	1.83888e-12	1.62533e-10
VWA5A	-1.33039	7.36396e-06	0.000178824
IFNLR1	-1.33329	0.00130188	0.0141138
PADI1	-1.34479	6.16415e-07	2.04724e-05
LONRF2	-1.34537	7.5446e-05	0.00133656
CDKN3	-1.35239	6.20919e-13	6.00465e-11
KNL1	-1.35393	3.83559e-07	1.32473e-05
LSR	-1.35454	3.08336e-09	1.78487e-07
PIMREG	-1.35539	6.25381e-08	2.67046e-06
DLGAP5	-1.35929	1.29894e-08	6.65252e-07
GRAMD1B	-1.36341	6.09299e-07	2.02771e-05
CADM4	-1.3652	2.27577e-11	1.80742e-09
GAS1	-1.36529	1.14486e-11	9.45806e-10
GAS2L3	-1.36555	4.9818e-05	0.000952336
ABCA3	-1.36592	1.50435e-10	1.06601e-08
ADAMTS15	-1.36608	5.51428e-16	7.50261e-14
MKI67	-1.36965	7.60106e-17	1.15705e-14
DOCK8	-1.37012	0.000474613	0.00629198
COL8A1	-1.37207	1.42666e-07	5.55412e-06
CARNS1	-1.3744	6.63636e-17	1.01964e-14
PPM1H	-1.37531	5.21682e-09	2.91862e-07
WWC1	-1.37795	2.72966e-14	3.09486e-12
ADGRG1	-1.37854	0.00208758	0.0205754
TMPRSS3	-1.37871	3.77296e-05	0.000744627
KCNJ9	-1.38137	2.90176e-05	0.000593345
LRRN2	-1.38161	3.03441e-10	2.0445e-08
CENPE	-1.38781	9.72078e-09	5.07332e-07
CDC25C	-1.39624	6.83717e-08	2.90447e-06
FOLR1	-1.40089	0.00623638	0.0491261
PSTPIP1	-1.40472	0.00139116	0.0148898
SEMA3D	-1.40479	1.18002e-05	0.000270944
FGFBP1	-1.40552	3.36671e-07	1.18266e-05
SEC14L6	-1.41371	5.57832e-05	0.00104451
HLA-DRA	-1.41858	0.00139704	0.014943
ZSCAN31	-1.41862	8.89052e-13	8.30456e-11
MST1R	-1.42131	5.50353e-16	7.50261e-14
TUBB4A	-1.42135	3.69821e-06	9.8539e-05
SGPP2	-1.42218	0.000320975	0.00452947
FAM3B	-1.42395	0.00209306	0.0206171
ACOT11	-1.42414	0.000452173	0.00603387
TRIM29	-1.42656	0.000132443	0.00216868
ST14	-1.4289	2.94861e-05	0.000601428
GRIK5	-1.43294	6.06611e-05	0.00111801
CEP55	-1.43617	2.47129e-15	3.07788e-13
ADGRF4	-1.43773	3.55239e-08	1.63589e-06
SPTB	-1.44123	8.12267e-08	3.36364e-06
ALDH8A1	-1.4456	0.000458164	0.0061039
CAMSAP3	-1.44606	0.00136319	0.0146381
HMMR	-1.4546	2.87739e-08	1.35932e-06
CCNB1	-1.45519	3.05443e-21	6.97428e-19
ARHGEF16	-1.45738	4.58866e-10	2.99356e-08
KIF1A	-1.46068	0.000205558	0.00312327
DOCK4	-1.46075	1.41811e-06	4.19312e-05
GULP1	-1.46803	6.59899e-06	0.000162894
NEBL	-1.46934	1.80453e-08	8.96267e-07
ARFGEF3	-1.484	0.000112173	0.00188176
GCNT2	-1.48887	3.89911e-07	1.34384e-05
RDM1	-1.48975	0.000988195	0.0112897
SLC38A4	-1.49191	1.10517e-05	0.0002559
ESPL1	-1.49245	5.19361e-05	0.000984324
EFNA1	-1.49294	1.00569e-11	8.39266e-10
PDZD2	-1.5021	2.31823e-06	6.50361e-05
ITIH5	-1.50775	1.09492e-16	1.60719e-14
SLC34A2	-1.50898	2.85308e-12	2.48172e-10
SCN4B	-1.51202	0.000209877	0.003183
CENPA	-1.51212	7.33875e-07	2.35183e-05
RASGRP1	-1.51275	6.65812e-05	0.0012095
ARHGAP28	-1.51364	4.87155e-12	4.15082e-10
ATP2A3	-1.51506	7.70438e-07	2.45465e-05
FRMD4B	-1.51691	0.00010131	0.00172774
SMPDL3B	-1.52578	9.8094e-13	9.1111e-11
PPL	-1.52788	1.6247e-10	1.14635e-08
P2RX1	-1.52968	0.00054904	0.00706277
BICDL1	-1.53297	1.48259e-21	3.48198e-19
SMTNL2	-1.5373	1.76396e-18	3.37204e-16
RGN	-1.53792	1.67583e-06	4.86762e-05
CNTN5	-1.53901	0.000540599	0.0069815
DPF3	-1.5397	6.01566e-09	3.32988e-07
MARCO	-1.54216	0.00019628	0.00300968
NCAPH	-1.54568	1.06422e-10	7.74152e-09
LLGL2	-1.54634	1.97083e-10	1.3729e-08
EIF3C	-1.54826	0.000199251	0.00304743
RETREG1	-1.54863	0.000160466	0.00256371
CLDN15	-1.55116	3.05596e-19	6.053e-17
SERPINB7	-1.55574	3.29764e-10	2.19486e-08
RAB17	-1.55665	3.27127e-09	1.88041e-07
TTC9	-1.56068	5.88205e-08	2.56501e-06
BANK1	-1.56077	9.48719e-06	0.000224238
NDRG4	-1.56323	3.57441e-21	7.94098e-19
SLC7A4	-1.56504	7.73053e-09	4.1263e-07
PLK1	-1.57243	3.45016e-22	9.14849e-20
FAM83A	-1.57298	0.000645119	0.00805052
RIMS3	-1.57324	7.07453e-05	0.00126755
MALL	-1.57638	5.10701e-05	0.000970627
ASPN	-1.5828	0.000121828	0.00201697
CDC20	-1.59299	1.92686e-21	4.46163e-19
E2F2	-1.59897	0.000284333	0.00408605
NEK2	-1.60194	1.2589e-12	1.1498e-10
SAPCD2	-1.60759	3.48452e-08	1.61368e-06
KCNE3	-1.60954	8.9064e-07	2.7943e-05
KDR	-1.62594	2.10128e-11	1.67694e-09
NAT8L	-1.62747	4.91255e-17	7.72292e-15
CHD5	-1.63404	4.66406e-11	3.53351e-09
SLC6A12	-1.64537	0.000535558	0.00693273
CHMP4C	-1.65601	1.12863e-07	4.49265e-06
DEPDC1B	-1.66254	1.54397e-07	5.95844e-06
GRB7	-1.66869	1.01343e-16	1.52851e-14
CPA4	-1.67769	5.39009e-23	1.58238e-20
NOX4	-1.68263	5.62388e-06	0.000141587
GPLD1	-1.6855	0.00146144	0.0154907
TNFSF15	-1.69332	0.000578563	0.00736191
TMPRSS4	-1.70651	0.000167255	0.00263127
OCLN	-1.71086	1.10043e-05	0.000255164
EPB41L4B	-1.72874	9.42971e-10	5.82798e-08
SEC14L4	-1.73286	0.00111287	0.012429
MEST	-1.73799	3.35742e-25	1.14992e-22
INPP4B	-1.74044	2.87773e-05	0.000589164
TTC22	-1.74151	1.63961e-05	0.000360362
ACTC1	-1.7435	5.1718e-22	1.32851e-19
AGAP11	-1.74743	0.0010224	0.0116194
MTUS1	-1.75361	1.14385e-15	1.4807e-13
GIPC2	-1.75496	0.000475538	0.00629453
SH2D3A	-1.75808	3.30812e-07	1.16457e-05
NRG4	-1.75881	2.49663e-13	2.53362e-11
DLG2	-1.76187	9.3064e-05	0.00159872
IL17RE	-1.7634	0.0023403	0.0225789
DAPP1	-1.76428	2.30064e-07	8.49945e-06
CALB2	-1.77851	1.00531e-21	2.39526e-19
FGF9	-1.7801	1.40004e-07	5.47483e-06
KIF18B	-1.788	1.2755e-15	1.62553e-13
CYTL1	-1.78829	2.14877e-12	1.88908e-10
CTSE	-1.79313	0.00179665	0.0183794
SOX6	-1.79358	2.0138e-05	0.00043164
SYNDIG1	-1.80412	0.00589739	0.0468372
ZNF782	-1.80488	1.55766e-06	4.57284e-05
XRN2	-1.80578	0.000107205	0.00181323
LOC105374378	-1.80609	0.00313103	0.0284702
TRPV6	-1.81224	0.00381847	0.0335878
TMPRSS6	-1.81297	0.00104146	0.0117761
HBD	-1.81352	0.00501863	0.0414209
UBXN10	-1.81838	0.00445021	0.0376733
KIF20A	-1.82733	6.94561e-13	6.67753e-11
STK26	-1.82896	0.00174182	0.0178972
KRT80	-1.83206	5.55305e-26	2.02872e-23
ZPLD1	-1.84288	0.0036964	0.032689
ITGB6	-1.84747	0.000546459	0.00704611
HID1	-1.85447	3.11298e-10	2.08887e-08
GLUD2	-1.86001	0.00265707	0.0249756
MYO16	-1.86352	1.38046e-06	4.08916e-05
PALMD	-1.86695	0.000583644	0.00742081
RERG	-1.86782	3.34862e-12	2.89744e-10
MACC1	-1.86862	0.00491487	0.040829
AXIN2	-1.87346	3.84199e-08	1.74481e-06
SLC27A2	-1.87975	9.21294e-05	0.00158598
RAB25	-1.88872	0.0024013	0.0229786
AQP1	-1.89464	4.76277e-32	2.23714e-29
ZFP42	-1.89965	0.000568841	0.00726067
MOB3B	-1.90087	1.92273e-05	0.000413739
RAPSN	-1.90205	0.0049942	0.0413209
HR	-1.90615	6.59959e-18	1.16664e-15
LYZ	-1.91299	6.78461e-07	2.20054e-05
SKIDA1	-1.93566	0.0060106	0.0475068
VSIG2	-1.93586	1.27905e-05	0.000291644
LHX9	-1.94558	2.58591e-05	0.00053542
TNS4	-1.96374	1.30901e-10	9.43863e-09
AOX1	-1.96747	3.0821e-24	9.93525e-22
RAET1E	-1.98451	8.75044e-05	0.00152391
PKD1L2	-1.99652	4.73984e-06	0.000121945
CLDN6	-1.99728	6.67066e-07	2.18023e-05
NPY	-2.01229	7.80862e-28	2.98544e-25
PALD1	-2.01549	0.00213916	0.0209736
CNKSR1	-2.02264	1.33597e-05	0.000301398
ITIH3	-2.02629	1.18797e-08	6.10321e-07
SULT1A2	-2.04151	5.16172e-08	2.26895e-06
ALDH1A2	-2.04506	3.31015e-22	8.92112e-20
PRIMA1	-2.05077	2.34803e-06	6.5649e-05
CPA1	-2.05431	9.73913e-08	3.90515e-06
HBE1	-2.05829	0.00132408	0.0142928
FAM83B	-2.05863	4.03298e-06	0.000106254
FBP1	-2.05911	8.96695e-12	7.55983e-10
HRASLS5	-2.06023	6.72586e-05	0.00122045
CTH	-2.06494	1.13268e-20	2.38734e-18
DLGAP2	-2.07213	0.000161384	0.00257337
GPRC5D	-2.07294	2.9894e-07	1.07071e-05
MUC3A	-2.07314	0.0023803	0.0228575
EPHA1	-2.07704	0.000104622	0.00177684
ATP6V0A4	-2.07948	7.92466e-06	0.000190192
DCDC2	-2.08053	6.89623e-05	0.0012445
PLLP	-2.08397	1.35701e-16	1.92321e-14
ROBO4	-2.09005	1.1242e-06	3.42892e-05
FAM163A	-2.09215	3.77531e-08	1.72886e-06
MYO5C	-2.09963	8.65667e-06	0.000205956
DMTN	-2.10049	8.98195e-22	2.17152e-19
HPD	-2.10176	9.23801e-11	6.78004e-09
TCTEX1D4	-2.10962	0.000203957	0.00310467
B3GNT3	-2.1247	0.00522616	0.0426181
HOOK1	-2.12985	4.38939e-08	1.97163e-06
DIRAS3	-2.13117	2.58528e-34	1.63469e-31
SPOCK2	-2.13653	9.54277e-23	2.70488e-20
FOXL2NB	-2.13662	0.00182196	0.0185762
ESRP2	-2.1421	1.34114e-08	6.80503e-07
F5	-2.16363	0.00187533	0.0189517
CCNI2	-2.16596	0.0055108	0.0444361
CDH1	-2.17296	2.33764e-18	4.36713e-16
SLC2A14	-2.17712	0.00018938	0.00291245
ANO9	-2.18319	1.2274e-14	1.47287e-12
GUCA1A	-2.19025	0.000576852	0.00734582
KLK10	-2.19431	9.33123e-21	2.01849e-18
EFCAB12	-2.20924	0.00486602	0.0405872
CRB2	-2.21632	1.28348e-29	5.27512e-27
SPRR2F	-2.22178	5.5083e-05	0.00103375
ASPM	-2.23132	4.68873e-17	7.48376e-15
NSG1	-2.23378	3.23072e-32	1.56215e-29
PEX5L	-2.24073	7.00872e-05	0.00125927
E2F8	-2.24319	6.19883e-05	0.00113737
MAOB	-2.2585	1.3867e-17	2.35024e-15
ADH6	-2.26887	4.17132e-05	0.000812518
ZDHHC19	-2.26942	0.00569137	0.0455753
MUC16	-2.27391	1.4681e-34	9.65421e-32
IL7R	-2.27681	0.000171055	0.00267568
LOC107984648	-2.27879	0.000164713	0.00260374
KCNK5	-2.29748	5.78976e-18	1.0349e-15
KLK7	-2.29764	1.43958e-07	5.58176e-06
PRG4	-2.31346	2.87111e-07	1.03739e-05
LOC107984562	-2.33787	0.000564366	0.00721476
SH3TC2	-2.35714	1.0634e-05	0.000247649
LOC107985555	-2.37803	9.44252e-07	2.94006e-05
TM4SF1	-2.38601	8.34574e-45	1.05542e-41
KLHL31	-2.404	9.51188e-16	1.24107e-13
FOXA1	-2.40555	0.00637653	0.0498954
LPAR5	-2.41225	1.83283e-18	3.46342e-16
AIF1	-2.42743	9.95548e-05	0.0017031
C10orf67	-2.43453	1.30664e-10	9.43863e-09
UPK1B	-2.46163	8.46294e-50	1.5459e-46
TNNC1	-2.46345	9.82452e-06	0.000231066
NRK	-2.4676	2.68693e-32	1.33858e-29
OLFML1	-2.46798	3.44349e-38	3.53819e-35
MPZL2	-2.5116	0.00501888	0.0414209
RGS5	-2.51745	1.2436e-36	1.02224e-33
ILDR2	-2.51809	4.16389e-20	8.6651e-18
MGAT4C	-2.52395	1.71347e-13	1.81739e-11
ZNF860	-2.55883	0.00315328	0.0285777
LOC101928548	-2.57382	0.00169914	0.0175244
TMEM163	-2.58775	0.00104959	0.0118349
HHIP	-2.59079	3.9623e-22	1.03397e-19
ST6GAL2	-2.60146	5.89149e-07	1.96862e-05
HTR3A	-2.60243	0.00301084	0.0275756
CNTNAP3	-2.61779	0.000139769	0.00226161
GPR87	-2.61954	1.77354e-13	1.86904e-11
FGF18	-2.63049	4.93252e-17	7.72292e-15
SLC30A2	-2.6606	1.2157e-11	9.94333e-10
NPIPB13	-2.66407	0.000851901	0.0100612
KIAA1671	-2.69129	3.46822e-05	0.000695336
ITLN1	-2.71336	1.54519e-13	1.64954e-11
NOX1	-2.71404	2.12723e-37	1.94287e-34
NUP210	-2.71865	2.5429e-17	4.18052e-15
C4BPB	-2.72409	7.35907e-05	0.00130651
RNFT2	-2.72662	5.62587e-10	3.59881e-08
PLEKHA7	-2.72935	2.1149e-08	1.04411e-06
MYH15	-2.73357	1.42044e-22	3.95796e-20
PROC	-2.75334	3.41875e-07	1.19838e-05
ITGB4	-2.754	1.53415e-45	2.10178e-42
CHRDL1	-2.77196	2.92971e-05	0.000598317
PCDHA10	-2.77507	5.46397e-05	0.0010266
NELL1	-2.77841	8.29976e-07	2.61395e-05
SLC44A4	-2.786	4.186e-06	0.000109933
ITLN2	-2.83026	0.00518372	0.042424
PPP1R1C	-2.83144	1.96982e-06	5.63198e-05
FLG	-2.83174	9.30274e-05	0.00159872
FBXL16	-2.89944	0.00429368	0.0366311
IGSF9	-2.9033	9.42681e-34	5.73988e-31
VSIG1	-2.90927	0.000353128	0.00490738
EMX1	-2.91292	0.000906575	0.0105255
KLHDC8A	-2.91638	4.734e-05	0.000911322
AQP9	-2.92414	8.32731e-15	1.02165e-12
LINC00452	-2.93575	0.00146241	0.015491
PODXL	-2.95699	6.89791e-51	1.41752e-47
ADD2	-2.96569	0.00400011	0.0347395
RPRM	-2.96636	5.78616e-08	2.5299e-06
FAM153A	-3.00361	3.52472e-09	2.01904e-07
PACSIN1	-3.01534	0.000397499	0.00542121
CAPN6	-3.02315	4.66883e-08	2.09135e-06
PPP1R9A	-3.06301	1.27623e-06	3.85683e-05
IL22RA1	-3.107	1.07303e-11	8.90939e-10
NXF3	-3.13525	0.000764353	0.00918565
STYK1	-3.15391	0.00086544	0.0101919
CENPVL3	-3.15524	0.000856088	0.0100962
TSPAN8	-3.16722	1.83362e-05	0.000397164
COBL	-3.18668	2.53708e-14	2.93729e-12
SCN2B	-3.19956	4.19644e-06	0.000110031
SERTM1	-3.2447	3.94746e-13	3.9331e-11
SULT1E1	-3.26154	7.52319e-53	1.76687e-49
RFPL4B	-3.27531	5.5588e-06	0.000140164
GFAP	-3.28706	0.000547097	0.00704881
TNNT2	-3.29472	0.000663492	0.00821991
SPANXB1	-3.2969	5.58998e-24	1.73395e-21
DOK7	-3.3244	2.14973e-10	1.47257e-08
ASIC2	-3.36802	1.16846e-09	7.1146e-08
CST6	-3.38448	3.8376e-25	1.28755e-22
KLK5	-3.41544	1.79543e-25	6.4167e-23
CFTR	-3.4388	7.75825e-07	2.46703e-05
REEP1	-3.44086	4.70547e-08	2.09642e-06
UPK3B	-3.47598	4.40582e-47	7.24316e-44
CYP17A1	-3.47843	1.19706e-45	1.78906e-42
MISP	-3.5002	5.56721e-31	2.47364e-28
PRR9	-3.50418	7.10226e-25	2.33522e-22
CRIP1	-3.50769	5.77514e-23	1.66567e-20
KLK11	-3.54614	1.03912e-66	3.41663e-63
MS4A7	-3.61308	0.00560582	0.0450658
BTNL3	-3.61398	0.00139888	0.014953
CSF2RA	-3.61611	0.000183606	0.00284495
UCP1	-3.6293	0.00186484	0.0188897
EPS8L1	-3.63116	2.11621e-42	2.48503e-39
INAVA	-3.64838	9.42476e-08	3.82576e-06
KCNH5	-3.71481	4.33114e-05	0.000839669
ATOH7	-3.8059	0.00312588	0.0284391
ACPP	-3.80867	0.00314861	0.0285511
RGS22	-3.81595	0.00135059	0.0145312
ST6GALNAC1	-3.8312	0.000355296	0.00493334
PDZD3	-3.83125	1.52326e-05	0.000339329
FLJ45513	-3.83632	1.34427e-06	4.02545e-05
FXYD3	-3.85744	0.000241634	0.00355956
VIT	-3.85912	0.000235599	0.00348313
PLA2G2A	-3.86983	0.000334831	0.00470481
TGM1	-3.88002	2.00598e-96	1.64892e-92
CHRNB2	-3.94868	0.000604219	0.00764105
C4BPA	-3.95563	2.00876e-09	1.1922e-07
SPTA1	-4.04821	0.00013172	0.00216115
TM4SF4	-4.05345	8.28818e-13	7.9113e-11
SNAI1	-4.08067	0.00540668	0.0438293
FMO1	-4.11225	0.000254778	0.00371986
RASGRP4	-4.16633	4.58641e-11	3.507e-09
CYBB	-4.18829	7.13651e-05	0.00127526
LRP2	-4.29046	2.58109e-36	1.92878e-33
ACKR2	-4.34506	2.14217e-08	1.05441e-06
CGN	-4.4254	3.03302e-58	8.31048e-55
ADH4	-4.46693	1.03454e-06	3.17311e-05
BEST3	-4.47536	3.14188e-07	1.11802e-05
KIF6	-4.48105	0.000109267	0.00183864
DHRS2	-4.63461	7.25257e-22	1.83434e-19
PNMT	-4.98781	0.00448757	0.0378531
OR4N2	-5.0071	0.00451556	0.0380501
CLEC4M	-5.11692	0.00320486	0.0289972
HSD3B1	-5.15391	3.13891e-101	5.16036e-97
MOG	-5.17994	0.0024126	0.02306
FGD3	-5.21672	4.3619e-11	3.35092e-09
SULT1B1	-5.27777	0.00136777	0.0146681
PCDHGB1	-5.2987	0.00192952	0.0193305
UNC13C	-5.43083	0.00232084	0.0224237
CNGB1	-5.53747	4.17894e-24	1.32119e-21
TRIM50	-5.63217	0.000165155	0.00260821
TCEAL5	-5.74649	0.000191421	0.00293834
CLIC5	-5.80845	1.58992e-68	6.53459e-65
ARL11	-5.88509	2.19293e-05	0.000463508
TRDN	-5.90305	3.25683e-13	3.26478e-11
LOC105371930	-5.92917	0.000129448	0.00213212
KRT5	-6.2253	3.91666e-37	3.38894e-34
MYCN	-6.45016	5.11939e-28	2.00388e-25
CPB1	-6.45478	7.32801e-07	2.35183e-05
GRM1	-6.60016	2.86238e-07	1.03651e-05
WNT10A	-6.83646	2.47867e-08	1.1915e-06
ZBED2	-7.23178	3.1021e-41	3.3999e-38
NXPE4	-7.62319	5.41615e-13	5.31487e-11

## Sheet: CAF6 Nira vs CAF6 Con
Differentially expressed genes in RNA sequencing (CAF6 Nira vs CAF6 Con)
ID	log2FoldChange	pvalue	padj
RASAL1	10.1471	2.55047e-74	6.80934e-73
UGT2B7	9.39989	2.26875e-42	3.18268e-41
CNGB1	9.3421	3.08021e-125	1.64997e-123
KLRC1	9.14089	1.74144e-43	2.4971e-42
RHEX	9.00704	7.02736e-36	8.40684e-35
ALX1	8.89649	9.43003e-38	1.189e-36
CTSE	8.71834	6.38982e-33	7.02922e-32
CD70	8.38805	5.63951e-161	3.96889e-159
MYCN	8.32108	8.5607e-112	3.93418e-110
HOPX	8.2972	5.84807e-26	5.07557e-25
MAL	8.23877	2.3931e-73	6.30908e-72
LTB	8.21496	3.7006e-70	9.34596e-69
WNT7B	7.74724	8.23136e-18	5.20299e-17
KLRG2	7.69561	5.19329e-17	3.14893e-16
CYP4X1	7.59591	4.40723e-15	2.44169e-14
WNT10A	7.34408	9.59591e-10	3.75356e-09
GSX2	7.25987	5.64327e-09	2.07929e-08
AMER2	7.20954	3.08606e-50	5.22734e-49
SHISA9	7.09589	4.73149e-115	2.29348e-113
ADGRL3	7.08015	8.96891e-50	1.50107e-48
AJAP1	6.95241	3.79999e-146	2.4583e-144
SCGB3A2	6.90138	3.05846e-10	1.24289e-09
RASSF10	6.88072	1.63968e-32	1.77588e-31
RASEF	6.81128	4.03607e-77	1.13713e-75
MYO3A	6.74114	5.93731e-37	7.34846e-36
GPR141	6.62432	1.20152e-44	1.76502e-43
HBD	6.51769	0	0
PDGFB	6.50589	2.45251e-215	2.50007e-213
PAX3	6.46236	5.24555e-07	1.63905e-06
ANO2	6.44951	1.51158e-72	3.92963e-71
MYCNOS	6.39855	1.02833e-06	3.11929e-06
FA2H	6.20033	7.69689e-07	2.36287e-06
SPN	6.17219	1.08616e-05	2.98371e-05
AVPR1B	6.16604	1.6858e-06	5.01329e-06
UGT2B28	6.0664	1.15291e-05	3.15625e-05
VSTM1	6.01188	8.88288e-06	2.46348e-05
IRX2	6.00717	1.8895e-38	2.42976e-37
TNF	5.94944	1.12057e-61	2.45097e-60
SSC4D	5.82239	0	0
TRH	5.76453	1.91482e-62	4.2546e-61
INHBE	5.75961	1.77036e-172	1.39147e-170
DSCAML1	5.74797	8.28379e-15	4.52087e-14
TMEM119	5.74383	1.76249e-54	3.3123e-53
POF1B	5.72873	3.74096e-05	9.67747e-05
PRSS8	5.70947	3.72121e-30	3.69267e-29
LAMP3	5.70212	7.57471e-48	1.20082e-46
FOXQ1	5.68448	7.90082e-41	1.07257e-39
2020-09-04	5.67496	2.89881e-232	3.27235e-230
CHRNA7	5.61384	5.19083e-15	2.86074e-14
THRSP	5.60437	0.000184554	0.000442571
C2CD4B	5.5564	9.8067e-05	0.000242679
HOXC13	5.51954	0.000409277	0.000940699
OTX1	5.47165	0.000193209	0.00046247
IRF6	5.45931	7.29716e-48	1.15791e-46
SCRG1	5.43832	1.33139e-146	8.71362e-145
USP17L7	5.4269	0.000403984	0.000929931
RNF165	5.42187	1.08599e-15	6.16063e-15
NRCAM	5.41051	0	0
KAAG1	5.36188	0.000281509	0.000661218
MAL2	5.3534	0	0
HOOK1	5.30937	1.30343e-86	4.31568e-85
FGF18	5.29379	7.97267e-259	1.03154e-256
MYOC	5.29101	4.13776e-15	2.29542e-14
DTHD1	5.28078	0.000947445	0.00207473
MAFA	5.27191	0.000947445	0.00207473
NPY5R	5.23184	0.00146715	0.00312967
FAM71E2	5.21488	0.00146715	0.00312967
SLCO1A2	5.20961	1.45414e-43	2.0887e-42
PSORS1C2	5.20267	2.18031e-31	2.27077e-30
IGFL3	5.20064	0.00146715	0.00312967
SULT1E1	5.1699	7.35457e-110	3.26396e-108
ITGB4	5.14686	8.3025e-236	9.69778e-234
ST6GAL2	5.14667	6.5734e-155	4.45825e-153
OR2L13	5.14415	0.000916791	0.00201049
NMU	5.14336	8.11493e-113	3.79147e-111
VMO1	5.13781	0.00146141	0.0031202
HNF1B	5.13003	3.10879e-11	1.34872e-10
CST6	5.11122	3.97484e-54	7.39566e-53
SHH	5.07355	1.36914e-14	7.39054e-14
BMX	5.04706	0.0019489	0.00408378
SLC7A7	5.04236	0	0
CNGA1	5.03077	3.90361e-26	3.41617e-25
MMP7	5.00331	0.00365718	0.00736956
USP17L2	4.98846	0.00365718	0.00736956
KLHL14	4.92574	0.00365718	0.00736956
CCNA1	4.91974	6.58292e-293	1.09629e-290
CACNA1D	4.90778	1.59708e-67	3.85406e-66
FOLR1	4.88948	0.00365718	0.00736956
NRSN1	4.88757	0.00532735	0.0104558
CCL25	4.88556	0.00589656	0.0114739
PWP2	4.88311	6.83199e-158	4.74852e-156
DEFB4A	4.87776	0.00589656	0.0114739
SMPDL3B	4.85221	1.24991e-59	2.60192e-58
HSPA12B	4.84177	0.00589656	0.0114739
CATSPERZ	4.83398	0.00589656	0.0114739
C3orf80	4.78662	5.44701e-89	1.86596e-87
SLC1A3	4.78017	8.41742e-94	3.09805e-92
MEOX1	4.76365	1.45024e-47	2.28185e-46
GLRA4	4.76011	0.00574286	0.0112085
CRLS1	4.7586	0.00589656	0.0114739
PEBP4	4.74847	0.00965279	0.018024
PAX8	4.73258	0	0
IKZF3	4.73013	0.00965279	0.018024
LOC645177	4.72223	0.00946314	0.0177151
TSKS	4.71754	3.54636e-09	1.32909e-08
LST1	4.70916	4.70549e-07	1.47909e-06
NPHS1	4.7056	1.18556e-05	3.24141e-05
COL15A1	4.68331	0	0
LOC107986554	4.67663	2.45602e-14	1.30646e-13
RUBCNL	4.65117	2.75501e-19	1.85654e-18
DPT	4.63672	6.98048e-15	3.82448e-14
SLC25A41	4.63092	4.57605e-07	1.44029e-06
CBLN2	4.63091	4.58673e-07	1.44284e-06
C17orf47	4.61902	5.66695e-11	2.42293e-10
LOC105375303	4.60691	0.00965279	0.018024
DQX1	4.60509	0.00965279	0.018024
ACTC1	4.59856	2.62124e-11	1.14756e-10
FAM216B	4.58764	0.0160602	0.0288851
OR5B21	4.58764	0.0160602	0.0288851
MROH2A	4.56578	0.0160602	0.0288851
PSORS1C1	4.55476	1.83701e-68	4.51073e-67
SMR3B	4.54667	0.0160602	0.0288851
CAPN6	4.51156	1.87992e-106	8.04589e-105
LBHD2	4.50782	0.0160602	0.0288851
GAL3ST3	4.49025	1.69111e-43	2.427e-42
FYB2	4.46844	5.92277e-06	1.67009e-05
FGF21	4.46564	0.0160602	0.0288851
UPK3B	4.46374	2.10785e-271	3.05638e-269
TNFRSF18	4.44438	0.0160602	0.0288851
MUC20	4.44351	1.603e-20	1.13479e-19
OR2T8	4.4342	1.15804e-65	2.69037e-64
MAP3K19	4.42322	0.0160602	0.0288851
COMP	4.42081	5.19347e-20	3.60075e-19
SLC34A2	4.41343	3.63998e-38	4.64173e-37
PAX9	4.41226	0.0271886	0.0466502
LHX1	4.41142	0.0271886	0.0466502
AKR1D1	4.41058	0.0271886	0.0466502
CHST6	4.39659	6.79723e-41	9.23501e-40
ZMYND8	4.39211	0.0271886	0.0466502
LOC107986244	4.38963	0.0271886	0.0466502
RAB17	4.37449	0	0
HLA-DQB1	4.3712	8.83147e-05	0.000219839
ANXA13	4.37042	0.0271886	0.0466502
CRB2	4.37041	0	0
KCNH1	4.35038	1.6251e-15	9.14492e-15
HTRA4	4.34313	1.97041e-18	1.27372e-17
DCDC2	4.34006	0	0
GPR22	4.32982	0.0271886	0.0466502
COL11A1	4.3254	0	0
TMEM45B	4.32317	1.08782e-09	4.24168e-09
MUC16	4.30193	4.57875e-62	1.01069e-60
RGL3	4.25982	2.28145e-16	1.34457e-15
CATSPER1	4.23515	4.62163e-08	1.58742e-07
FAM3B	4.22319	0.0271886	0.0466502
TECTB	4.21097	0.0271886	0.0466502
SELE	4.20785	4.56427e-05	0.000116993
P2RY2	4.20604	1.54214e-36	1.88372e-35
KLF15	4.20164	3.86253e-05	9.98276e-05
C5orf38	4.1984	8.30999e-06	2.31261e-05
CCL11	4.17209	7.41106e-13	3.59441e-12
EFNA1	4.15934	9.30514e-60	1.93944e-58
TMEM139	4.15669	2.03938e-31	2.12662e-30
DPEP1	4.1545	1.3409e-12	6.39645e-12
RND1	4.15173	9.50185e-61	2.02819e-59
IGDCC4	4.1415	3.55624e-19	2.38026e-18
CPN2	4.13951	0.00020571	0.000490439
ST6GALNAC1	4.13398	3.03432e-07	9.69736e-07
CBLC	4.11967	1.59495e-26	1.41046e-25
PADI2	4.09626	2.59554e-93	9.47006e-92
SBK2	4.09515	1.69086e-55	3.23552e-54
TIE1	4.07584	1.47517e-110	6.65211e-109
PRKCG	4.06206	3.61975e-44	5.2805e-43
SLC27A2	4.03411	1.68123e-58	3.42353e-57
HSD3B1	4.02338	1.54823e-26	1.36987e-25
NELL2	3.99811	3.33272e-10	1.34913e-09
PKIB	3.97435	1.05183e-16	6.29823e-16
SMIM24	3.9473	0.000502483	0.00114043
FAM107A	3.93916	1.21645e-05	3.31992e-05
AGT	3.93847	3.41643e-11	1.47837e-10
TMEM215	3.9086	2.84718e-39	3.74137e-38
LPAR5	3.89518	1.82287e-35	2.14862e-34
TXK	3.89378	9.26355e-56	1.7848e-54
LOC390877	3.85998	0.00124263	0.00267757
KLK10	3.85517	2.88044e-52	5.11605e-51
DYNLRB2	3.85129	0.000607458	0.00136342
CD24	3.83421	5.52305e-54	1.0231e-52
RAB19	3.82359	8.42447e-08	2.83513e-07
MIOX	3.82318	8.79076e-07	2.68691e-06
PREX2	3.8183	9.08747e-08	3.05214e-07
UGT8	3.81788	4.09419e-12	1.88721e-11
HCN1	3.77714	6.08921e-07	1.89003e-06
ALOX5	3.76868	2.06882e-05	5.50898e-05
ST8SIA4	3.76819	0.00143315	0.00306491
SLC6A15	3.76583	8.04062e-74	2.12979e-72
PLA2G3	3.76443	1.52488e-05	4.12553e-05
MMRN1	3.73638	4.06557e-16	2.36537e-15
NUTM2F	3.72528	1.27737e-05	3.48279e-05
KCNK13	3.71988	9.37717e-15	5.10103e-14
FAM163A	3.71339	1.08384e-28	1.0259e-27
CRIP1	3.71268	3.02685e-67	7.27308e-66
ST14	3.6733	2.00091e-06	5.9117e-06
KCNH7	3.66829	1.0113e-12	4.8642e-12
STRC	3.64222	0.00112063	0.00243056
LOC112267886	3.63735	0.00120794	0.00260916
PTPRN	3.61936	2.61907e-191	2.33084e-189
FAM90A1	3.61418	1.39578e-16	8.28405e-16
FMO3	3.61263	3.25813e-14	1.71954e-13
SLCO4C1	3.6044	0.003768	0.00757473
LOC388282	3.58689	1.08716e-16	6.49821e-16
RASGRP1	3.57327	6.35577e-185	5.39919e-183
CPXM2	3.56889	0	0
UBD	3.55593	0.003768	0.00757473
PDZK1IP1	3.53994	2.82232e-119	1.42557e-117
PPM1E	3.5359	6.66454e-29	6.33677e-28
PRKAG3	3.53326	0.003768	0.00757473
TMEM163	3.52526	1.08327e-08	3.88912e-08
TNFRSF19	3.52155	0	0
NOVA2	3.51585	4.61589e-11	1.98363e-10
GPR87	3.51537	6.08363e-102	2.45978e-100
RPRM	3.49857	8.87578e-05	0.000220779
CHRFAM7A	3.4869	8.22914e-09	2.98757e-08
AADACL4	3.48225	1.25988e-11	5.61503e-11
PAEP	3.48204	4.20906e-19	2.80604e-18
ZNF534	3.48044	0.000123539	0.000302332
C2CD4A	3.47907	3.38836e-05	8.80597e-05
RCOR2	3.47426	2.59993e-22	1.98867e-21
ODAM	3.46894	8.19146e-09	2.97453e-08
PI15	3.46123	1.65033e-05	4.45418e-05
OR1L8	3.45216	0.00554292	0.0108485
FAM189A1	3.43786	1.23862e-113	5.90187e-112
CNTN4	3.41261	2.74782e-14	1.45707e-13
ELANE	3.41256	0.00822327	0.0155813
SMCO3	3.41096	0.00822327	0.0155813
BCL6B	3.39823	0.000941244	0.00206223
SLC6A11	3.38428	2.00697e-05	5.35394e-05
NPY1R	3.38243	1.51611e-27	1.38367e-26
ACRBP	3.3771	1.51766e-05	4.10732e-05
NPFFR2	3.36653	1.76934e-08	6.26666e-08
MYOCD	3.36072	0	0
HIST3H3	3.36007	0.00822327	0.0155813
CYSLTR2	3.35945	1.128e-21	8.38397e-21
TEX14	3.35852	2.21114e-11	9.71815e-11
CGNL1	3.32682	6.27063e-174	5.04651e-172
GFRA1	3.32045	0	0
LDLRAD4	3.31159	1.63199e-46	2.51374e-45
CFTR	3.30897	8.73899e-37	1.07764e-35
OLFML2B	3.30835	4.01938e-164	2.87685e-162
KIF12	3.30348	4.32482e-26	3.7691e-25
COL5A3	3.30252	2.62812e-77	7.41695e-76
TBX5	3.30167	1.04255e-05	2.87048e-05
SLAIN1	3.30128	8.53433e-40	1.13119e-38
LOC728026	3.2988	2.74065e-05	7.19489e-05
SHE	3.29332	7.9172e-07	2.42917e-06
PCDH1	3.29109	1.75318e-34	2.00465e-33
GOLGA6L3	3.287	0.000169965	0.000409279
DIRAS2	3.28479	0.0123056	0.0225789
P2RX1	3.27324	2.38298e-38	3.05733e-37
ASTL	3.27291	0.00174358	0.00367553
COL7A1	3.26801	0	0
NPIPA3	3.25141	7.61753e-10	3.00485e-09
THPO	3.24943	0.00174358	0.00367553
FTCD-AS1	3.24706	2.59202e-05	6.81856e-05
TEKT5	3.24416	0.000849314	0.00186909
LOC105373381	3.24255	7.33055e-06	2.05021e-05
DACH1	3.23925	8.78236e-32	9.2556e-31
HAVCR2	3.23826	0.000616188	0.00138098
AQP10	3.22165	0.0185765	0.0329735
ITGB2	3.21012	3.86712e-21	2.8158e-20
IGSF1	3.20844	2.25623e-13	1.13047e-12
SYTL1	3.20839	5.51491e-15	3.03636e-14
PIPOX	3.20554	1.64872e-08	5.85305e-08
NXPH3	3.20489	7.70941e-30	7.54786e-29
PI16	3.19403	7.82578e-97	2.95134e-95
MGP	3.18933	1.08460479679883e-313	2.0969026071444e-311
TSHB	3.18408	0.0014494	0.0030981
COL9A2	3.18324	1.08571e-29	1.05742e-28
LIMS3	3.18012	1.09684e-06	3.32052e-06
SPINT2	3.17508	4.87974e-264	6.56618e-262
LSP1	3.17086	2.26777e-07	7.3382e-07
PLLP	3.17004	1.94388e-33	2.16387e-32
KCNJ3	3.16817	0.0185765	0.0329735
KRT80	3.16629	0	0
PLA2G5	3.16103	6.18819e-88	2.07341e-86
BHMT	3.16	4.39246e-09	1.63309e-08
GATA2	3.14824	0	0
SHISA2	3.14574	8.14098e-09	2.95684e-08
HES1	3.14098	0	0
TCP11	3.13588	0.00259612	0.00533955
SOWAHB	3.12989	5.91013e-28	5.46801e-27
BTNL9	3.12549	5.9362e-19	3.9248e-18
DOK7	3.11506	1.54689e-16	9.16153e-16
LOC107985770	3.11328	1.89095e-82	5.83592e-81
CXCL16	3.11006	7.19638e-109	3.14398e-107
HOXA7	3.10925	1.18133e-91	4.23666e-90
PLVAP	3.1003	0.0185765	0.0329735
DHH	3.09118	0.0173792	0.0310513
ADAMTS18	3.0905	0.0185765	0.0329735
DMRT2	3.08739	7.43836e-08	2.51534e-07
CDH26	3.07941	0.00457963	0.00908902
BGN	3.07804	0	0
PCDH20	3.06868	0.000518785	0.00117521
SERPINE2	3.05462	0	0
NYAP2	3.05455	0.0281079	0.0481
CA2	3.04639	1.12732e-15	6.39078e-15
CHI3L1	3.04111	6.27496e-190	5.55499e-188
SLITRK1	3.03121	0.0282904	0.0483336
DAPP1	3.02927	8.98526e-09	3.25015e-08
NPIPA7	3.02628	1.17932e-22	9.1411e-22
LEAP2	3.01936	0.0282904	0.0483336
MYH3	3.0119	2.24569e-71	5.76679e-70
ADRM1	3.01063	0.0282904	0.0483336
BTG4	2.99702	0.0282904	0.0483336
CACNA1A	2.99548	8.50098e-49	1.38151e-47
C16orf96	2.99507	0.0282904	0.0483336
CYYR1	2.97711	6.92315e-12	3.13959e-11
LOC105374378	2.97178	2.84181e-07	9.11155e-07
CH507-42P11.6	2.97168	0.000697017	0.00155139
TMEM125	2.96548	3.29525e-06	9.53157e-06
EFCAB13	2.95098	1.39113e-100	5.54474e-99
GUCY1A2	2.93858	3.26769e-107	1.40211e-105
LINGO2	2.93819	2.97163e-31	3.07965e-30
GP5	2.93729	0.000574829	0.00129433
SLC14A2	2.9348	0.0282904	0.0483336
LOC107986035	2.93248	0.00639032	0.0123617
PPP1R14C	2.92	1.61957e-06	4.82571e-06
SMIM11A	2.91571	6.16584e-07	1.9124e-06
CYP21A2	2.91554	5.3541e-09	1.97664e-08
SGPP2	2.91484	4.73267e-70	1.19167e-68
SUN3	2.91461	0.0089681	0.0168521
MYL7	2.9095	2.71108e-19	1.82767e-18
CFAP221	2.90871	2.97733e-10	1.21168e-09
LOC105372412	2.90823	0.0089681	0.0168521
HR	2.90583	8.10022e-41	1.09876e-39
DLX4	2.89862	0.00062847	0.00140607
EFCAB12	2.88764	4.2633e-05	0.000109579
SLC30A3	2.87896	0.00127767	0.00274883
GNG8	2.87734	1.16997e-09	4.5469e-09
LRRIQ1	2.87231	7.28558e-14	3.76362e-13
FMNL1	2.87231	3.5074e-75	9.51523e-74
HMGCLL1	2.87134	0.00114345	0.00247718
PCDH17	2.86399	2.72396e-15	1.52368e-14
TMEM249	2.86	1.12272e-08	4.02475e-08
CARMIL3	2.85715	0.003768	0.00757473
ATP2B2	2.85613	0.00313798	0.00639225
KLK11	2.85283	3.31083e-67	7.94411e-66
EFS	2.84929	4.64103e-111	2.1155e-109
COL22A1	2.83943	1.77653e-82	5.49287e-81
UNC5B	2.83778	0	0
SCTR	2.83299	0.00174358	0.00367553
GDNF	2.82929	4.91936e-53	8.89716e-52
NCAM2	2.82696	0	0
DDO	2.82574	5.26922e-13	2.58016e-12
CDH5	2.82443	6.59605e-294	1.10946e-291
KEL	2.82293	0.0126579	0.0231697
LOC107985729	2.81908	0.01128	0.020862
FAM155B	2.81651	1.13991e-05	3.1232e-05
DNAJB13	2.81488	2.99669e-07	9.58256e-07
PCK2	2.81415	2.44967628521007e-319	4.7911111865323e-317
PSG4	2.81334	0.00180225	0.00379302
FAM228A	2.81013	2.62789e-08	9.18558e-08
PECAM1	2.80953	8.0343e-17	4.84015e-16
IL24	2.80262	4.56428e-12	2.09414e-11
CXCR5	2.80128	0.00374478	0.00753795
CXCL11	2.80065	3.82356e-06	1.10067e-05
TSPAN15	2.79727	9.15829e-51	1.57347e-49
NPNT	2.7949	8.64986e-08	2.90749e-07
MYO5C	2.78887	1.49817e-26	1.32697e-25
PSG5	2.77569	2.35542e-224	2.52345e-222
ATP2B3	2.77387	5.55717e-06	1.57121e-05
ADGRA2	2.77367	0	0
ECSCR	2.76107	6.20682e-05	0.00015718
SLC9A4	2.75748	1.79247e-05	4.81236e-05
RARRES2	2.74848	0	0
IFI44L	2.73828	5.11623e-110	2.28263e-108
PSG9	2.73326	2.23196e-05	5.92138e-05
HOXC11	2.73298	0.00162528	0.0034434
GLYATL1	2.71586	0.00671744	0.0129498
AFAP1L2	2.71091	2.71914e-56	5.31196e-55
KBTBD11	2.71023	1.96099e-43	2.80714e-42
MMP10	2.70979	1.29993e-05	3.54202e-05
SEMA3D	2.70625	7.592e-84	2.40556e-82
LHB	2.70045	0.0179674	0.0320173
CLDN4	2.6931	5.09261e-12	2.32639e-11
LRRC7	2.68699	3.8681e-178	3.18929e-176
HOMER2	2.68638	3.48705e-64	7.91528e-63
SPOCK2	2.68296	2.23328e-45	3.34198e-44
NPIPB15	2.67824	1.83192e-77	5.17865e-76
METTL27	2.67648	4.69375e-23	3.69957e-22
PPL	2.67573	7.13495e-60	1.49081e-58
CYTL1	2.6705	7.59425e-84	2.40556e-82
GAS7	2.66986	8.93841e-281	1.39208e-278
AQP9	2.66809	0.000130182	0.000317848
RBP7	2.6664	9.13428e-11	3.84481e-10
RAB44	2.66583	1.11481e-08	3.9981e-08
ALDH1L2	2.66525	0	0
RP1	2.65958	0.0256455	0.0443055
NUP210	2.65878	1.97516e-26	1.74394e-25
DOCK3	2.65852	4.92889e-52	8.69014e-51
FRMD4B	2.65704	1.35973e-89	4.72533e-88
EPS8L1	2.65471	2.08196e-56	4.07667e-55
ERG	2.65061	7.05234e-11	2.99471e-10
TREX2	2.64468	2.69532e-12	1.25931e-11
FBLN1	2.64315	0	0
PDZD2	2.64115	1.21944e-79	3.56713e-78
NTN1	2.63924	2.52559e-47	3.94067e-46
CACNA1I	2.63711	0.0256455	0.0443055
KLHDC7B	2.63435	2.36434e-06	6.93188e-06
LTF	2.62871	0.000364524	0.000844065
SIX1	2.62135	6.67122e-19	4.40384e-18
WNT9A	2.61802	2.69138e-10	1.09823e-09
OR2T33	2.6177	0.00181492	0.00381777
HRCT1	2.61567	6.97563e-25	5.84313e-24
COL14A1	2.61523	4.47681e-42	6.24378e-41
VEGFD	2.61045	0.0251747	0.0435368
SCIN	2.6057	9.5091e-15	5.16779e-14
GMNC	2.60187	3.14791e-23	2.49636e-22
SAA2	2.60114	2.11921e-05	5.63471e-05
BMP8B	2.60111	0.000542691	0.00122607
IGFALS	2.59894	0.0256455	0.0443055
TNNT2	2.59839	7.90478e-09	2.8754e-08
SGCG	2.59768	1.19071e-33	1.33251e-32
NTF4	2.59364	0.000239311	0.000566693
SLC1A4	2.58857	1.64604e-188	1.442e-186
GJB2	2.58618	5.97258e-44	8.6827e-43
GREM1	2.58111	0	0
MAGEB17	2.57896	2.51676e-47	3.93054e-46
FBXO2	2.57753	5.54015e-130	3.10618e-128
ANO9	2.57491	9.46655e-23	7.37164e-22
TRIL	2.57211	1.12831e-16	6.73941e-16
SYT12	2.56865	4.23096e-05	0.000108815
SEC14L6	2.56834	3.66392e-46	5.60246e-45
PIP5K1B	2.56461	3.50917e-05	9.10727e-05
FOLH1	2.56184	4.17493e-16	2.42732e-15
RAB39B	2.56138	0.000528413	0.00119638
COX6B2	2.55915	0.00270957	0.00555726
ADAM8	2.55823	3.62033e-55	6.88845e-54
SP6	2.55152	2.29673e-34	2.61551e-33
SFRP2	2.54068	0.000531982	0.00120397
LOC390937	2.53765	3.76885e-06	1.08567e-05
ABCG5	2.53307	0.00221249	0.00460001
IL1R2	2.53227	2.05122e-18	1.32495e-17
ASNS	2.52872	0	0
SMPD3	2.52792	4.25486e-14	2.23506e-13
IL1A	2.51939	1.7605e-132	1.00378e-130
FOXD2	2.5024	3.14136e-06	9.11152e-06
CCL7	2.50044	4.28242e-25	3.60873e-24
SERPINA3	2.50029	5.13967e-29	4.90353e-28
ZBED2	2.5	1.13559e-29	1.10408e-28
M1AP	2.49943	4.35973e-11	1.87594e-10
PTGDR	2.49591	0.000720356	0.00160066
SPARCL1	2.48775	0.000384008	0.000886253
JAKMIP2	2.48683	1.05928e-15	6.0213e-15
CTHRC1	2.47966	0	0
WNT2	2.47683	9.59308e-13	4.62205e-12
TLL2	2.47233	1.53919e-24	1.27848e-23
C6orf223	2.47071	0.000105807	0.000260835
KIAA1211L	2.46684	2.55161e-05	6.71644e-05
SLC12A1	2.46456	0.00248632	0.00513442
PDGFRL	2.46176	5.75932e-116	2.81604e-114
TRIM73	2.45826	7.9626e-09	2.89455e-08
RFX8	2.45475	9.27708e-58	1.86428e-56
UCN2	2.45258	1.37862e-08	4.91904e-08
ANKRD18A	2.45227	0.00267752	0.00549866
EYA4	2.452	6.01715e-92	2.16721e-90
CDK5R2	2.45125	0.00374478	0.00753795
PTGS1	2.45	0	0
NAPSA	2.44976	0.000858514	0.00188835
SYCP2L	2.44956	9.2475e-13	4.46193e-12
SERPINA1	2.44855	3.44694e-12	1.59586e-11
SEMA4A	2.44851	8.88508e-10	3.48361e-09
TCAP	2.44828	0.0273722	0.0469309
CYP27A1	2.44635	3.11554e-86	1.02551e-84
MECOM	2.44133	1.01838e-49	1.70101e-48
BEX5	2.44127	0.000167575	0.000403639
POU5F1B	2.43962	0.000283118	0.000664903
ATP10A	2.43891	5.43935e-92	1.9633e-90
ICAM5	2.43774	2.63477e-20	1.84731e-19
P2RY4	2.43526	7.2788e-05	0.000182922
SH2D3A	2.43081	1.09791e-09	4.2797e-09
SRCIN1	2.42404	0.000510505	0.00115802
CELSR1	2.42069	1.0678e-88	3.62104e-87
STAB1	2.41928	3.77219e-06	1.08644e-05
ADM2	2.41889	1.16256e-48	1.88384e-47
ARHGAP26	2.41754	1.42495e-118	7.13323e-117
NDUFA4L2	2.41696	4.73117e-19	3.13919e-18
SORCS2	2.41136	1.49803e-132	8.57038e-131
ASIC3	2.41012	3.57113e-34	4.0476e-33
LOXL3	2.40157	0	0
FAM71A	2.4003	0.00133345	0.0028619
FCGR2A	2.39734	4.15813e-05	0.000107056
LCN2	2.39247	0.00237517	0.00491818
APBB1IP	2.38179	9.29754e-35	1.0682e-33
C1orf116	2.38007	1.09903e-11	4.91379e-11
IL20	2.37926	7.21375e-05	0.000181395
MBOAT1	2.37842	1.28554e-124	6.84266e-123
SLC25A6	2.37465	1.34463e-05	3.65907e-05
ZMYND15	2.37142	0.00144753	0.00309449
C1QTNF3	2.37073	4.48636e-30	4.43625e-29
C17orf107	2.37067	7.27703e-26	6.28981e-25
PODNL1	2.36944	3.63112e-35	4.22084e-34
ASB2	2.36653	5.34766e-06	1.51504e-05
SPINK1	2.36325	0.0227162	0.0396644
ODF3B	2.35872	1.37704e-24	1.14606e-23
ARHGEF16	2.35588	1.79745e-23	1.43693e-22
RAMP1	2.35505	4.55251e-42	6.34409e-41
TRHDE	2.35421	3.74132e-172	2.91338e-170
SLC15A5	2.34787	2.26085e-05	5.99237e-05
GOLGA8M	2.34157	6.65579e-22	5.00002e-21
COL16A1	2.34062	0	0
CELSR2	2.33783	1.18644e-209	1.16023e-207
LOC105369201	2.33635	1.61255e-14	8.6794e-14
FTCD	2.33472	6.31212e-19	4.17171e-18
C12orf71	2.33313	0.0083635	0.0158221
IGFN1	2.33102	1.44781e-38	1.86464e-37
TSPAN18	2.32844	9.41775e-77	2.64452e-75
SLC6A9	2.32806	6.62525e-124	3.5043e-122
DNASE1L2	2.32406	4.03243e-09	1.50322e-08
TNFRSF10C	2.32186	7.86347e-47	1.21678e-45
LY75	2.31713	1.66306e-09	6.38644e-09
TYMP	2.31496	5.32099e-97	2.02029e-95
PHYHIPL	2.30592	0.00905369	0.0169978
ENPP1	2.30311	4.37948e-67	1.04933e-65
TRPM6	2.29526	0.00313622	0.00639021
GOLGA8N	2.28784	3.29567e-31	3.41127e-30
ABCB4	2.28456	2.1954e-19	1.48539e-18
IL2RB	2.28403	0.0181648	0.032328
TUBB2B	2.28274	2.42336e-23	1.92723e-22
SYK	2.27967	0.0199836	0.0352257
LTK	2.26979	0.000208154	0.000496124
HOXA6	2.26722	9.6984e-37	1.1942e-35
TLR5	2.26685	1.04263e-07	3.4865e-07
FSIP2	2.26632	1.10213e-16	6.58535e-16
CRABP2	2.25975	2.99651e-133	1.732e-131
ALX4	2.258	0.00678564	0.0130648
QRICH2	2.25659	2.11469e-35	2.48215e-34
KIRREL3	2.25587	3.04653e-113	1.43537e-111
GSDMB	2.25415	2.40437e-64	5.47987e-63
VAV3	2.25035	1.98171e-07	6.44603e-07
TEX52	2.24961	9.68589e-07	2.94712e-06
CX3CL1	2.24893	0.00265536	0.00545537
TMEM200C	2.24642	6.56314e-62	1.44303e-60
EPHA1	2.24131	2.05784e-12	9.71454e-12
EDN2	2.23986	3.34819e-39	4.39287e-38
ENKUR	2.23663	0.00127219	0.00273774
RYR2	2.23654	0.0179674	0.0320173
CDKN1C	2.23622	2.54822e-56	4.98384e-55
ITGBL1	2.23347	0	0
SEMA6B	2.22773	5.93013e-16	3.4206e-15
LOC107985115	2.22557	6.66004e-05	0.000168125
MYO15B	2.22555	2.12477e-17	1.31537e-16
INSIG1	2.2243	0	0
TMEM190	2.22112	0.00112994	0.00244981
MFAP4	2.21863	0	0
NRARP	2.21732	2.56683e-10	1.04944e-09
KRT13	2.21607	5.78065e-09	2.12898e-08
HEY1	2.2155	0.00040603	0.000934131
C5orf46	2.21269	2.17183e-53	3.95776e-52
P2RY6	2.21231	5.35998e-28	4.96174e-27
RIPK4	2.20956	4.8243e-18	3.07599e-17
SORBS1	2.20848	4.87614e-53	8.82849e-52
PLEKHB1	2.20353	1.01709e-41	1.40686e-40
SULT1B1	2.20052	1.20933e-11	5.39547e-11
RAB42	2.19912	3.73551e-31	3.86416e-30
HEATR4	2.19659	4.49075e-05	0.000115144
CHRNA9	2.19416	4.87274e-06	1.38468e-05
ATP6V1B1	2.1808	0.000479942	0.00109267
IFNLR1	2.17792	3.07731e-15	1.7179e-14
IL17RD	2.17231	1.05808e-79	3.10051e-78
LRRN1	2.16298	8.3359e-222	8.70869e-220
NFAM1	2.15554	0.0289705	0.0493952
NPIPA8	2.15182	1.00965e-22	7.84762e-22
ITGAM	2.14283	6.52025e-07	2.01712e-06
ADAMTS5	2.14222	1.06139e-265	1.45143e-263
AQP2	2.13206	0.000765044	0.00169294
GRPR	2.12845	1.86222e-15	1.04583e-14
LTBP4	2.12709	0	0
ESRP2	2.12595	8.7761e-11	3.69867e-10
CNTN3	2.12418	1.03898e-74	2.78718e-73
SFRP4	2.12026	0	0
FIGNL2	2.11926	0.000164431	0.000396521
TLE2	2.11637	1.54349e-19	1.04937e-18
TLR9	2.11246	0.013866	0.0252355
PHF24	2.10888	0.00286214	0.00585445
CHRDL2	2.10338	0.00039155	0.000902668
TMEM30B	2.10007	0.00656393	0.0126757
TSPAN2	2.10004	1.8295e-104	7.63577e-103
SELP	2.0991	7.04608e-15	3.85917e-14
FGFBP1	2.09783	3.31165e-14	1.74724e-13
HP	2.09449	0.0231924	0.0404077
SYT5	2.09417	0.000196098	0.000469118
LOC107984026	2.09258	4.54053e-22	3.43243e-21
TEPP	2.08816	0.0231924	0.0404077
LOC107985795	2.08772	3.02194e-06	8.78788e-06
RASGEF1A	2.08755	6.24406e-14	3.23951e-13
NOG	2.07979	1.09533e-23	8.82775e-23
RFPL4B	2.07864	0.00454024	0.00902041
PRG4	2.07635	2.31813e-13	1.1601e-12
SLX1B	2.06854	0.000134062	0.000326659
ARMC4	2.06688	8.60589e-93	3.12637e-91
SULT1C4	2.0661	0.0162666	0.0292282
AEBP1	2.06275	0	0
KCNIP2	2.05938	9.66082e-11	4.05933e-10
LRP1B	2.05697	1.41909e-17	8.88318e-17
NXPE2	2.05369	0.000568835	0.00128237
RINL	2.04799	1.81407e-17	1.12843e-16
ITIH5	2.04774	3.13937e-112	1.45067e-110
CHRNE	2.04705	1.5101e-08	5.37338e-08
HSF4	2.04255	3.39774e-32	3.62397e-31
DCLK2	2.04188	4.02318e-167	3.03453e-165
CASC1	2.03641	0.0120363	0.0221354
DNAJC12	2.03338	1.30441e-15	7.37483e-15
CLUL1	2.03281	4.38922e-07	1.38564e-06
GAL3ST1	2.03205	1.24008e-21	9.20076e-21
GUCY1B1	2.02627	1.39194e-19	9.48254e-19
MMEL1	2.02532	0.000270734	0.0006368
SCD	2.02169	0	0
GRB7	2.02078	1.95623e-41	2.67947e-40
LRRC63	2.01851	0.0140322	0.0255131
RAB11FIP4	2.01236	7.70855e-08	2.60305e-07
ERBB4	2.01072	1.75292e-09	6.72387e-09
SIM2	2.01044	5.03559e-12	2.30159e-11
MYO7A	2.00923	1.0396e-12	4.99601e-12
OR52N4	2.00498	0.0119452	0.0219825
SPAG17	2.00396	3.30387e-09	1.24098e-08
SLC52A1	1.99806	0.00364538	0.00735284
ACADL	1.99548	8.83034e-05	0.000219839
ZNF704	1.9953	4.61823e-29	4.41356e-28
FBLN7	1.99274	1.03588e-77	2.94317e-76
CACNA2D2	1.99039	2.04373e-10	8.41506e-10
ADGRG1	1.99028	1.78637e-107	7.70429e-106
HUNK	1.98871	1.53951e-108	6.70843e-107
TMEM92	1.98355	8.35712e-17	5.03102e-16
CHST1	1.97994	1.31483e-55	2.52171e-54
RTP2	1.97655	0.000856705	0.00188486
MMP23B	1.97592	1.31262e-09	5.07895e-09
PNMA8A	1.97539	1.77074e-133	1.02703e-131
DNAJC15	1.9748	5.19538e-65	1.19543e-63
TMEM132B	1.97415	4.38876e-43	6.25584e-42
ELOVL7	1.97102	1.3393e-13	6.80577e-13
GPD1	1.97026	0.00961293	0.0179675
EPHB3	1.96843	2.67652e-42	3.74535e-41
OGDHL	1.96762	8.6194e-05	0.000214878
CHRNA1	1.96692	0.0258333	0.044607
XRRA1	1.9666	1.12321e-51	1.97e-50
CD34	1.96643	5.61472e-12	2.55588e-11
RBFOX3	1.96617	1.11326e-05	3.05416e-05
CLDN10	1.96548	0.000503455	0.00114249
PSAT1	1.96378	0	0
LOC101929796	1.96117	2.24292e-19	1.51632e-18
MAMDC2	1.95959	5.14263e-75	1.3929e-73
GIPR	1.95623	9.23983e-19	6.06375e-18
CCDC198	1.95263	0.0158141	0.0285461
CXCL10	1.95134	3.27667e-13	1.62481e-12
COL8A2	1.94913	2.10267e-40	2.81808e-39
TNFAIP6	1.94628	5.85004e-133	3.36978e-131
CALY	1.94557	0.0078484	0.0149316
HTR1B	1.94517	2.81136e-13	1.40027e-12
HS6ST3	1.94441	3.17605e-10	1.28788e-09
FADS2	1.94303	0	0
TGFA	1.9413	6.45265e-33	7.0937e-32
MAP3K21	1.94081	4.00423e-26	3.50058e-25
NDNF	1.93966	3.74024e-20	2.60069e-19
SLC22A17	1.9366	2.9993e-98	1.15973e-96
UCP3	1.93594	0.000324076	0.000755084
HIF3A	1.93556	1.05467e-11	4.7255e-11
LOC105371921	1.93536	0.00561613	0.0109777
INPP5D	1.93221	9.3469e-12	4.20473e-11
TMEM178A	1.93142	4.70655e-19	3.12408e-18
SNAP91	1.93142	0.00496847	0.00981096
TAS2R5	1.92983	0.0213631	0.0374822
ACOXL	1.92222	1.32105e-08	4.71762e-08
HAS1	1.91835	2.8568e-17	1.75755e-16
WNT16	1.91658	0.00044498	0.00101803
KRTCAP3	1.91266	0.00234439	0.00485922
NTN5	1.91118	1.19519e-05	3.26507e-05
FAM83A	1.91099	0.00156515	0.00332355
TRPV6	1.9094	0.00565518	0.0110476
ALPL	1.90738	7.4293e-20	5.12376e-19
GJA4	1.90529	4.10437e-06	1.17648e-05
SGCA	1.90369	4.77541e-08	1.63856e-07
SOX17	1.90226	3.89474e-88	1.31019e-86
ALDH3A1	1.90018	0.0114152	0.0210831
HOXA5	1.89432	4.29915e-275	6.57379e-273
SYT2	1.89396	3.66188e-06	1.05557e-05
PLIN4	1.89116	2.94762e-23	2.34084e-22
SERINC4	1.89055	1.78488e-25	1.52239e-24
SPINT1	1.88863	6.36252e-36	7.63321e-35
PMFBP1	1.88268	0.00605474	0.0117558
BCAM	1.8816	2.50868e-220	2.58871e-218
MATN1	1.88044	3.24044e-05	8.4411e-05
PLA2G7	1.87843	0.00150219	0.00319956
SLC7A4	1.87686	5.40236e-05	0.000137616
ITGB1BP2	1.87592	1.4387e-09	5.55278e-09
CRISPLD2	1.87421	2.3589e-197	2.16813e-195
SOCS2	1.87011	1.72342e-76	4.80728e-75
VWA1	1.86941	8.57025e-25	7.16103e-24
LOC107985939	1.86798	1.06623e-20	7.62502e-20
TPD52L1	1.86601	1.50241e-135	8.80508e-134
RGMA	1.86037	5.31541e-06	1.50742e-05
FXYD1	1.85888	7.8274e-07	2.4025e-06
LOC100130357	1.85683	5.96151e-05	0.000151286
HS3ST1	1.85515	0.00622568	0.0120696
SLC13A4	1.85501	1.06056e-13	5.4237e-13
RBP1	1.85471	6.68246e-231	7.44364e-229
CEMIP	1.85312	0	0
STEAP2	1.85305	1.45611e-157	1.00789e-155
CCDC85A	1.85241	4.80353e-68	1.17265e-66
SAMD11	1.84743	4.26746e-64	9.67367e-63
KCTD19	1.84311	0.000231626	0.00054919
MMP3	1.83955	2.98251e-14	1.57754e-13
HTR1F	1.83489	5.61896e-37	6.95956e-36
BMP6	1.83458	4.69129e-59	9.6464e-58
RNF150	1.8305	4.10077e-150	2.71555e-148
GRAP2	1.82302	0.0109297	0.020253
CLDN6	1.82288	0.00171882	0.00362561
TRAF1	1.82087	1.56581e-24	1.29931e-23
NR5A2	1.81186	0.00684777	0.0131769
KLHL31	1.81084	1.04374e-11	4.67902e-11
IL23A	1.80563	8.00055e-08	2.69894e-07
PPP2R2C	1.80486	0.00938838	0.0175849
MSLN	1.8048	8.97185e-113	4.18024e-111
TPPP3	1.80314	0.00479811	0.00949437
LGI4	1.80147	1.60569e-05	4.33789e-05
KCNMB2	1.80112	0.0173046	0.0309246
CILP2	1.79931	8.44688e-06	2.34837e-05
ANOS1	1.79786	1.56944e-141	9.70514e-140
IL11	1.79669	7.31768e-108	3.17225e-106
FZD3	1.78963	6.67782e-11	2.83854e-10
CLDN14	1.78769	8.04692e-12	3.63256e-11
FAAH	1.78493	0.000426742	0.000978835
GDF10	1.78425	8.46589e-06	2.35327e-05
TBX6	1.78412	0.0117311	0.021631
GOLGA8H	1.78387	1.10737e-05	3.03899e-05
COL6A3	1.78362	0	0
ASTN1	1.78207	5.66087e-41	7.70979e-40
NT5M	1.77967	0.00117527	0.00254251
LCA5L	1.77777	9.67328e-09	3.49151e-08
EPHB1	1.77508	4.08244e-29	3.9104e-28
CD14	1.77444	1.33719e-81	4.04523e-80
TTC25	1.7728	2.07168e-07	6.72698e-07
ADRA2A	1.7726	5.36812e-54	9.955e-53
LOC107985728	1.77159	9.56838e-28	8.78015e-27
ENO3	1.76719	8.68184e-15	4.7335e-14
ITGA11	1.76258	0	0
SLFNL1	1.7594	2.48951e-23	1.9789e-22
FAAH2	1.75719	0.000249409	0.00058936
REPS2	1.75552	1.01988e-31	1.07282e-30
DNM3	1.75158	7.61721e-62	1.67042e-60
CACNG6	1.7511	4.30692e-21	3.12386e-20
SSPO	1.74983	1.06634e-17	6.69999e-17
RHPN1	1.74871	4.06962e-26	3.55405e-25
BACH2	1.74613	7.48957e-28	6.90272e-27
XDH	1.74507	4.51714e-09	1.67722e-08
TMEM221	1.74274	0.0211824	0.0371947
USP2	1.74217	4.50111e-19	2.9948e-18
ANKRD7	1.74147	0.000210949	0.000502431
MKRN2OS	1.74142	0.00725012	0.013886
NXPH4	1.74132	1.94796e-23	1.55357e-22
IQCD	1.73931	7.88405e-05	0.000197365
PCSK9	1.73677	2.19508e-10	9.01836e-10
EPB41L3	1.72981	2.66629e-89	9.17115e-88
GOLGA8T	1.72969	0.000321658	0.000749867
CASQ1	1.72652	0.000373865	0.000864624
HOXC8	1.72537	2.59811e-142	1.6306e-140
HES7	1.72493	0.00170217	0.00359363
NID2	1.72428	7.97138e-293	1.3145e-290
ST3GAL1	1.72336	0	0
MYH15	1.71968	4.12045e-28	3.82694e-27
MST1	1.71769	1.01551e-44	1.49833e-43
P2RX6	1.71668	0.000612136	0.00137337
MTUS1	1.71395	4.61521e-64	1.04479e-62
NPIPA2	1.71213	0.000253967	0.000599736
C9orf50	1.70836	0.0225132	0.0393385
AOC3	1.70831	0.000267178	0.000629138
CHRD	1.70342	3.62823e-09	1.35826e-08
CLDN15	1.7032	4.75569e-40	6.35351e-39
CXCL5	1.70239	2.09826e-28	1.96946e-27
ZNF843	1.70207	0.000202955	0.000484556
CDR1	1.70169	2.27755e-18	1.46719e-17
SCNN1A	1.701	6.26812e-08	2.13076e-07
SERPINF1	1.70066	5.0905e-84	1.61857e-82
TREM1	1.6996	0.00100822	0.00219951
HLA-DPA1	1.69802	4.1024e-13	2.01998e-12
CLEC18A	1.69719	0.0219426	0.0384052
CH25H	1.69638	0.00484998	0.00959049
FAM43B	1.69595	1.11644e-05	3.06139e-05
ADCYAP1	1.69583	6.90739e-09	2.52406e-08
LOC107986163	1.69454	3.46492e-14	1.82524e-13
PAQR6	1.69155	4.45297e-16	2.5854e-15
NOX1	1.68869	9.89391e-08	3.31505e-07
FCER1G	1.68691	0.0047196	0.00934475
HTRA3	1.68667	2.93976e-21	2.15173e-20
GPAT2	1.68476	1.50905e-10	6.25331e-10
PGF	1.68432	6.02059e-22	4.53499e-21
LYPD6	1.68232	1.13599e-25	9.74862e-25
FZD7	1.67983	9.34386e-104	3.86152e-102
NBPF20	1.67777	5.59256e-39	7.292e-38
LOC100996643	1.67566	0.000545326	0.00123169
NPAS3	1.67436	7.03391e-14	3.63584e-13
MGAT4A	1.6738	7.1623e-08	2.42443e-07
SEMA3F	1.67316	8.16986e-33	8.94642e-32
PHGDH	1.67203	2.2588e-222	2.37456e-220
ANKRD45	1.66992	1.12248e-12	5.37743e-12
KLC3	1.66712	0.000121439	0.000297669
ANKRD44	1.66322	7.39026e-38	9.32515e-37
CHSY3	1.66271	3.70356e-36	4.46871e-35
RIMS1	1.66263	6.40881e-16	3.68534e-15
ERICH2	1.66184	5.9171e-06	1.66877e-05
ANKRD34B	1.66163	0.00658964	0.012721
MFSD2A	1.65632	1.17758e-86	3.90668e-85
KRT7	1.65015	5.79475e-294	9.84522e-292
SPTA1	1.64945	0.000985516	0.00215222
SEL1L2	1.64944	0.0235528	0.0409804
ANO1	1.64928	0.00890735	0.016753
FGF14	1.64754	2.01014e-14	1.07506e-13
HAAO	1.64587	0.00890488	0.0167502
MASP1	1.6454	1.08583e-89	3.80493e-88
MYOM3	1.64539	5.5935e-06	1.58069e-05
EMX2	1.64458	6.90268e-42	9.57946e-41
TTC39B	1.64173	6.7378e-50	1.13104e-48
IFI6	1.64131	7.63789e-175	6.17641e-173
PDE6G	1.64024	0.000133955	0.000326445
GATD3A	1.64007	1.57507e-56	3.09133e-55
RFTN2	1.63769	4.67574e-30	4.60996e-29
TRIM47	1.63365	5.68524e-26	4.93934e-25
CACNA1C	1.63082	5.44768e-124	2.89053e-122
IRF5	1.62325	1.7637e-05	4.74193e-05
PLXDC1	1.62288	1.58564e-05	4.28511e-05
FAM71E1	1.6209	2.10406e-05	5.59707e-05
PIWIL4	1.61888	8.47129e-06	2.35438e-05
MYCBPAP	1.61779	0.00130163	0.00279788
IL22RA1	1.61319	0.0212315	0.037277
KLHL33	1.61277	0.000132933	0.000324189
MFAP2	1.61089	1.44886e-146	9.44565e-145
NIPAL1	1.60981	1.65191e-49	2.74014e-48
GPC6	1.60661	1.78397e-267	2.47987e-265
NPR1	1.60585	4.49294e-26	3.91359e-25
MST1R	1.60237	5.50333e-29	5.24156e-28
CRIP2	1.59852	2.69369e-98	1.04637e-96
CHMP4C	1.59813	1.44026e-09	5.55752e-09
ALX3	1.59699	1.744e-11	7.69924e-11
TIGD4	1.59549	0.0287128	0.0490006
KCTD15	1.59517	2.32802e-145	1.50028e-143
NRXN3	1.59375	6.19891e-214	6.20629e-212
PGGHG	1.59023	2.35674e-32	2.5378e-31
ITGA8	1.58855	4.83875e-07	1.51843e-06
SMIM6	1.58808	0.020191	0.0355653
TBX15	1.58719	0.0264489	0.0455903
SCG5	1.58709	1.81038e-54	3.39851e-53
B4GALNT1	1.58494	7.1718e-31	7.34204e-30
CRNDE	1.58485	0.000331874	0.000771864
SSC5D	1.58457	2.68722e-192	2.43006e-190
PTPRD	1.58407	7.24275e-43	1.02545e-41
FOXC1	1.58246	3.31209e-35	3.86334e-34
CAMSAP3	1.57654	0.0146988	0.0266502
HLA-DPB1	1.57645	4.12322e-12	1.89903e-11
AIF1L	1.57541	1.57447e-14	8.47988e-14
SKOR1	1.57438	0.0143203	0.0260061
ATF5	1.57424	5.73158e-238	6.83725e-236
RASSF4	1.57322	7.69284e-42	1.06584e-40
LOC107984745	1.57242	0.0270874	0.0465811
SOX6	1.5723	1.34007e-10	5.58198e-10
VEGFA	1.57091	2.48362e-284	3.90416e-282
COBL	1.57087	0.000619709	0.00138684
COL5A1	1.57063	3.73033e-221	3.8731e-219
SLC44A1	1.57015	2.38431e-259	3.13313e-257
C4B	1.56846	4.47036e-06	1.27551e-05
TNFRSF11B	1.56798	1.86253e-245	2.30352e-243
CHDH	1.56666	2.08297e-05	5.54361e-05
PPP1R32	1.56645	1.1346e-06	3.43051e-06
ESR1	1.56591	2.70679e-15	1.51458e-14
TRPA1	1.56296	2.6285e-54	4.91784e-53
SPATA32	1.56025	0.0220091	0.0385097
SCNN1D	1.56004	2.4251e-21	1.78279e-20
FLRT1	1.55866	2.29482e-05	6.07379e-05
SULF1	1.55762	0	0
ELFN1	1.55492	0.000227179	0.000539635
ANO5	1.55485	3.81735e-10	1.53791e-09
FAM49A	1.55422	3.07303e-21	2.2483e-20
REM2	1.55367	0.00503921	0.00994013
HOXA3	1.55321	1.40815e-165	1.0434e-163
NUTM2G	1.55139	2.13901e-07	6.93355e-07
PPARA	1.5508	7.31335e-128	4.00686e-126
INHBA	1.54861	3.79023e-240	4.58645e-238
SLC8A1	1.54515	7.78899e-81	2.32701e-79
TPCN1	1.54362	8.95316e-185	7.56744e-183
TCIM	1.5401	1.56738e-23	1.25839e-22
C1orf198	1.53794	1.05723e-268	1.48188e-266
DSP	1.53716	9.31541e-272	1.36248e-269
CADPS2	1.53635	3.19577e-65	7.3735e-64
FADS1	1.53401	4.0127e-192	3.60928e-190
LIPG	1.52928	7.91495e-21	5.69173e-20
ADAMTS13	1.529	5.43495e-19	3.59622e-18
OCLN	1.52898	5.15385e-10	2.05665e-09
HSD11B2	1.52784	0.0159514	0.0287755
CES3	1.52701	0.0240731	0.0418122
MSC	1.52671	3.58196e-99	1.40113e-97
PPME1	1.525	2.54255e-289	4.07292e-287
TEC	1.52348	1.0514e-12	5.04838e-12
TESK2	1.52065	5.02716e-09	1.85962e-08
HOXC6	1.51917	7.94889e-95	2.95144e-93
STK38L	1.51916	3.60008e-165	2.64425e-163
ADAM12	1.51751	2.01024e-269	2.86545e-267
SNCA	1.51737	3.37721e-16	1.97033e-15
CLGN	1.51609	1.74584e-53	3.19532e-52
ANKRD18B	1.51392	5.72778e-08	1.95339e-07
AWAT2	1.51145	0.00944597	0.0176849
ZCWPW2	1.50942	1.35392e-06	4.06877e-06
CDA	1.5094	2.05526e-20	1.44642e-19
PCDH19	1.5047	1.81803e-06	5.39222e-06
EPN3	1.5043	0.00248031	0.00512264
HAPLN3	1.50358	6.59888e-50	1.10882e-48
IL18R1	1.50287	6.4956e-14	3.36483e-13
ASPDH	1.50051	4.59817e-05	0.00011779
NOX4	1.50011	3.02918e-16	1.7722e-15
LCP1	1.49803	2.4454e-26	2.15236e-25
TNFSF9	1.49222	9.72456e-22	7.25675e-21
HOXC4	1.49055	2.00584e-64	4.57778e-63
KCNN3	1.49011	4.16834e-05	0.000107286
RASGRP2	1.48844	2.72304e-10	1.11016e-09
SOBP	1.4874	2.7363e-11	1.19451e-10
COL1A1	1.4831	1.56864e-224	1.69131e-222
BLID	1.48275	0.00453217	0.00900757
ADAMTS15	1.48207	3.69608e-52	6.544e-51
PLXNC1	1.48159	6.81421e-08	2.30939e-07
ITGA2	1.48015	9.85794e-300	1.74537e-297
IRAK2	1.47992	3.0137e-37	3.75207e-36
BMF	1.47966	5.3979e-13	2.64085e-12
LIMS4	1.4793	1.1379e-09	4.42737e-09
KHDRBS3	1.47848	1.2428e-41	1.71484e-40
APOA1	1.47842	2.20211e-49	3.63488e-48
C11orf88	1.47546	0.00833511	0.0157755
KLHDC1	1.47486	1.3842e-15	7.81544e-15
GDPD3	1.47399	4.48106e-10	1.79713e-09
LONRF1	1.47393	2.15732e-36	2.62942e-35
TGM2	1.47169	0.000656997	0.001466
THBS2	1.46239	1.92197e-306	3.59194e-304
GRIN3B	1.45974	0.011865	0.0218514
DNHD1	1.45961	1.0723e-35	1.27284e-34
MX1	1.45936	9.04567e-110	4.0039e-108
MTHFD2	1.45927	3.1277e-201	2.98908e-199
COL1A2	1.45876	1.52101341105416e-311	0
NCF2	1.45845	5.60346e-08	1.91332e-07
TNNT1	1.45715	4.81855e-13	2.36429e-12
LSR	1.45676	5.79218e-23	4.54193e-22
MAMDC4	1.45543	1.01543e-11	4.55818e-11
SERTAD4	1.45533	4.0105e-21	2.91389e-20
RNF212B	1.45077	0.00183249	0.00385371
VSIG8	1.45068	0.000592425	0.0013311
PPP1R3B	1.44967	1.08234e-68	2.66935e-67
SLC1A5	1.4491	1.70507e-272	2.53799e-270
SLAMF8	1.44853	3.25569e-07	1.03832e-06
HOXC5	1.44824	1.36723e-35	1.61721e-34
PATJ	1.44458	3.4995e-48	5.59521e-47
RBM44	1.44331	6.10275e-13	2.97617e-12
CSTA	1.4428	5.16935e-12	2.35888e-11
MEI1	1.4428	5.09814e-06	1.44776e-05
TMOD1	1.44058	1.71019e-82	5.29749e-81
CELA2B	1.44033	0.0267681	0.0460744
LECT2	1.4388	0.00542307	0.01063
PRTG	1.43796	6.26302e-11	2.66897e-10
PDE9A	1.43004	0.025229	0.0436217
KIF5C	1.42905	0.02039	0.0358895
ICAM4	1.42792	1.55592e-05	4.20885e-05
PKDREJ	1.42478	0.000572731	0.00128995
MFSD6	1.42298	8.70269e-71	2.21787e-69
RGS7	1.42173	6.7461e-06	1.89305e-05
KIAA0040	1.41915	1.0329e-11	4.6329e-11
CLEC4A	1.41509	0.00363598	0.00733563
PRPH2	1.41447	1.66532e-21	1.23016e-20
TSC22D3	1.41052	2.66878e-45	3.99012e-44
FAM156A	1.40869	0.00843492	0.0159375
B3GNT7	1.40754	0.0176101	0.0314331
PPP1R12B	1.40438	1.49679e-198	1.41438e-196
HAP1	1.40352	0.0157053	0.028371
CLSTN2	1.40004	8.37108e-82	2.54614e-80
ACSM3	1.39932	2.45565e-05	6.47703e-05
CDH20	1.39884	0.00216814	0.00451486
ABCG1	1.39813	7.95812e-23	6.20563e-22
HOXA2	1.39647	1.67365e-17	1.04224e-16
AMT	1.39572	2.29923e-16	1.35362e-15
CACNB4	1.38745	4.55531e-49	7.4606e-48
PDGFRB	1.38626	3.79137e-175	3.08072e-173
PLEKHH1	1.38541	2.0816e-18	1.34353e-17
STEAP1B	1.38405	5.94797e-06	1.67692e-05
RASGEF1B	1.38029	0.0270005	0.0464412
GPAM	1.38011	1.21452e-81	3.6874e-80
NGFR	1.37996	0.0127073	0.023255
IGF2	1.37835	1.67091e-21	1.23375e-20
ADAMTS3	1.37825	6.28598e-111	2.84987e-109
BRICD5	1.37816	9.84619e-06	2.71987e-05
CFAP69	1.37785	4.58325e-19	3.04584e-18
PLXND1	1.37716	3.48109e-104	1.4493e-102
TMEM225B	1.37645	2.44257e-05	6.44885e-05
ABCA4	1.37359	5.73616e-05	0.000145854
NKAIN2	1.37226	0.0149543	0.0270842
PPP1R13L	1.37066	1.59044e-73	4.19957e-72
GALNT14	1.37041	6.65564e-08	2.25884e-07
IFIT1	1.36978	2.88595e-101	1.15575e-99
ANG	1.36867	9.47432e-08	3.177e-07
CGB7	1.36846	0.00332245	0.00674434
LDLRAD2	1.36656	1.68752e-07	5.52759e-07
SELL	1.36638	0.00639545	0.0123702
ACTBL2	1.36235	1.21186e-41	1.67352e-40
MPL	1.36227	0.0193891	0.0342711
SUSD6	1.3619	2.45944e-145	1.57892e-143
LHPP	1.36172	2.1641e-31	2.25527e-30
MCEE	1.36162	2.62686e-19	1.77161e-18
LOC102723750	1.36137	0.00347555	0.00703411
ITGB3	1.35958	3.14968e-229	3.46259e-227
RADIL	1.35879	0.0126814	0.0232101
IL27RA	1.35836	4.51101e-15	2.49754e-14
NPAS2	1.35707	5.64357e-110	2.51124e-108
SH3PXD2A	1.35631	1.19361e-237	1.41384e-235
GNB3	1.35626	1.22319e-20	8.71414e-20
QPCT	1.35553	3.81564e-73	1.00123e-71
MAGED4B	1.35534	0.0115549	0.0213341
LURAP1	1.35513	0.00435847	0.00867568
EDNRB	1.35463	1.42822e-09	5.51483e-09
IL6	1.35282	8.35318e-162	5.90338e-160
NECAB2	1.35175	0.0292827	0.049882
RHPN2	1.34859	1.66397e-48	2.68341e-47
FOXO6	1.34838	0.00019432	0.000465062
PAN2	1.34807	2.1838e-45	3.27083e-44
FKBP10	1.34798	8.19286e-190	7.21486e-188
SLC2A12	1.34674	1.13471e-25	9.74263e-25
FAM227A	1.34588	1.516e-11	6.72269e-11
VAT1L	1.34137	1.86212e-18	1.20419e-17
MYOZ3	1.34099	0.0035912	0.00725312
THEMIS2	1.33878	1.00818e-10	4.23095e-10
DMGDH	1.33874	3.29806e-07	1.05163e-06
CTTNBP2	1.33859	2.83874e-18	1.82243e-17
LDHD	1.33844	8.67523e-06	2.40867e-05
LTB4R2	1.3371	4.62453e-05	0.00011843
PTPRU	1.33651	1.09934e-30	1.11593e-29
HSPA6	1.33515	0.0012548	0.00270309
FLRT3	1.33327	0.00806089	0.0153081
DPP10	1.33134	2.51712e-08	8.81857e-08
ARL17B	1.32911	0.000309088	0.000722062
NOL4L	1.32894	7.66716e-07	2.3546e-06
PRKG2	1.32735	0.000383528	0.000885389
SPX	1.32679	0.00881828	0.0166096
OAS1	1.32667	1.00732e-33	1.12954e-32
ANKRD24	1.3261	0.00104606	0.00227794
U2AF1L5	1.32605	0.0132625	0.0242079
THBS3	1.32322	6.31448e-167	4.7415e-165
ANKAR	1.32285	3.02167e-10	1.22853e-09
ANKRD36B	1.31863	4.72716e-27	4.25875e-26
COL3A1	1.31792	3.43322e-260	4.54698e-258
ST6GALNAC3	1.3179	6.3339e-39	8.23946e-38
FBXO16	1.31704	0.00721821	0.0138343
BEST1	1.31594	3.6461e-12	1.68575e-11
CSGALNACT1	1.31518	4.8289e-43	6.86578e-42
LOC105371933	1.31388	0.000200176	0.000478126
MERTK	1.31116	0.000782657	0.00172896
LOC101927506	1.31093	0.00123581	0.00266388
RPS6KA1	1.3106	1.65998e-48	2.67954e-47
TRPV1	1.31006	2.83986e-10	1.15657e-09
ARID3C	1.30341	0.00727479	0.0139253
RRNAD1	1.30318	1.90052e-28	1.78585e-27
SLC2A5	1.30277	4.66638e-40	6.23915e-39
RASA4B	1.30214	5.33369e-06	1.5121e-05
CDK3	1.30127	1.61098e-13	8.13958e-13
RNF144A	1.30025	3.15128e-12	1.46421e-11
C1orf54	1.29975	1.05662e-11	4.73299e-11
ACOT8	1.29929	7.72476e-05	0.000193493
SLC34A3	1.29889	0.000450633	0.0010297
FHL1	1.29467	2.94913e-177	2.41973e-175
VWCE	1.29391	1.90803e-14	1.0224e-13
HTR1D	1.29304	1.45352e-09	5.60609e-09
ADAMTS6	1.29258	2.54545e-176	2.07837e-174
SLC26A10	1.29213	4.30178e-08	1.48362e-07
IGFL2	1.29119	0.00770366	0.0146745
UBQLNL	1.29113	0.00846268	0.0159827
EPSTI1	1.29085	1.81408e-60	3.82846e-59
MDGA2	1.2904	1.07458e-08	3.86042e-08
LOC100996716	1.29012	6.55589e-22	4.92717e-21
NRXN2	1.28971	0.00126988	0.00273384
TMPRSS9	1.28848	2.44447e-09	9.27081e-09
C2orf88	1.28846	7.94409e-12	3.58807e-11
ZNF765-ZNF761	1.28831	0.00021554	0.000512782
P3H1	1.28707	8.88054e-164	6.32927e-162
GDF15	1.2839	1.56835e-111	7.1879e-110
KLHDC8A	1.28127	1.4406e-05	3.90759e-05
OR2W3	1.28126	3.84709e-06	1.1069e-05
KCNK1	1.28052	2.77658e-28	2.59168e-27
CEACAM1	1.27957	0.000420931	0.000966298
TCEAL2	1.27883	1.9188e-07	6.25228e-07
MYH10	1.2784	5.89881e-202	5.6696e-200
ARMC12	1.27795	1.86728e-05	4.99963e-05
2020-03-01	1.2753	1.5598e-19	1.06003e-18
SPARC	1.27516	2.61324e-264	3.54474e-262
NUTM2D	1.27429	2.39423e-05	6.32893e-05
GNG7	1.27323	0.0080468	0.0152848
LRRC39	1.27131	0.00824133	0.015612
CABCOCO1	1.27035	0.0174924	0.0312405
ADGRG6	1.26932	6.32268e-96	2.36854e-94
CNTD1	1.26904	6.73151e-05	0.000169853
BHLHE40	1.26886	2.26375e-235	2.60797e-233
RGPD5	1.26624	1.41759e-05	3.85013e-05
TSPAN1	1.26621	0.00175011	0.00368884
NBPF9	1.26484	4.1312e-28	3.83481e-27
TET1	1.26467	3.70217e-25	3.12289e-24
PELI1	1.26225	9.43569e-55	1.78324e-53
PYCR1	1.26168	9.4322e-142	5.85423e-140
EFCAB2	1.26158	3.23846e-30	3.22123e-29
HIP1	1.26155	1.41593e-123	7.44247e-122
RPS6KA2	1.26116	9.36851e-124	4.93976e-122
FAIM2	1.25929	1.33282e-14	7.20373e-14
UNC13D	1.25746	6.86796e-09	2.51074e-08
GOLGA6L4	1.25502	5.40107e-05	0.000137604
GPRIN3	1.25062	1.20935e-40	1.63253e-39
PTGR1	1.25003	2.15647e-49	3.56655e-48
CELF6	1.24766	0.0236841	0.0411791
ABCA7	1.24743	5.89157e-33	6.4896e-32
NINJ2	1.24668	0.0100022	0.0186331
SPTBN5	1.24653	5.9219e-14	3.07712e-13
NAALAD2	1.24411	7.29648e-11	3.09447e-10
HCRTR1	1.24301	0.0273884	0.04695
DNAH1	1.24266	3.20577e-32	3.42792e-31
PROB1	1.2417	7.42407e-11	3.147e-10
MMP25	1.24051	1.70384e-08	6.04229e-08
FADS3	1.23878	2.92028e-88	9.86328e-87
BBOF1	1.23676	2.02887e-24	1.67446e-23
LTB4R	1.23603	4.52838e-22	3.42479e-21
CYBRD1	1.23534	1.42438e-193	1.30207e-191
LOC105369728	1.23439	0.00202665	0.00423299
ATG16L2	1.23352	7.79279e-30	7.62506e-29
OPHN1	1.23234	2.62339e-62	5.8213e-61
PLEKHG3	1.23178	4.01432e-79	1.16415e-77
PCOLCE	1.23047	2.04644e-98	7.98635e-97
FN1	1.22944	7.64366e-211	7.56273e-209
CXXC4	1.22896	0.00313718	0.0063914
MX2	1.22848	6.5565e-28	6.05271e-27
MYCL	1.22741	0.000466858	0.00106461
FAM129A	1.22644	2.10845e-154	1.42426e-152
CROT	1.22632	1.44868e-91	5.18442e-90
LRMDA	1.2259	1.76726e-07	5.77863e-07
DMKN	1.22506	2.74755e-27	2.48996e-26
CRLF1	1.22334	3.2245e-13	1.59941e-12
GLT8D2	1.22211	3.06281e-64	6.96169e-63
PDE6B	1.21941	2.45988e-07	7.92628e-07
ITPR3	1.2186	1.59993e-122	8.33155e-121
ARPC4-TTLL3	1.2167	0.00327977	0.00666494
INTS6L	1.21609	1.1214e-84	3.60648e-83
MRC2	1.21487	5.62386e-134	3.28449e-132
TDRD9	1.21216	4.07673e-05	0.000105089
ROBO4	1.2118	1.06749e-10	4.47538e-10
LOC101929959	1.21093	6.12166e-05	0.000155163
PNPLA7	1.20936	4.08494e-08	1.41057e-07
PJVK	1.20934	1.12549e-07	3.75312e-07
NTNG2	1.20896	7.9872e-11	3.37465e-10
MCF2	1.20873	0.00571759	0.0111644
CDRT1	1.20814	0.000892357	0.00196074
COLGALT2	1.20695	1.11504e-14	6.04024e-14
STK32A	1.20587	8.16596e-07	2.50322e-06
ADARB1	1.2048	2.24617e-146	1.45871e-144
GRIN2D	1.20461	1.61943e-24	1.34247e-23
GAL3ST4	1.20362	2.12856e-23	1.69519e-22
SULT1A1	1.20247	1.52091e-13	7.69142e-13
SHBG	1.20218	0.000176839	0.000425101
TYRP1	1.20207	7.43585e-07	2.28733e-06
CCR10	1.20014	0.00122821	0.0026492
ABHD12B	1.1964	0.00358666	0.00724482
HSD17B8	1.19451	2.27921e-05	6.03435e-05
PIR	1.19438	7.21312e-23	5.63514e-22
FSIP1	1.19336	6.70454e-05	0.000169223
FUT1	1.19279	0.0257803	0.0445246
RXFP1	1.19244	4.70935e-38	5.98272e-37
CSF2	1.1922	8.91766e-06	2.47272e-05
KCNE4	1.19131	4.29406e-26	3.74617e-25
BNC1	1.19079	1.61713e-105	6.81706e-104
DNAL1	1.19048	8.20092e-56	1.58187e-54
FLVCR1	1.19004	9.30105e-27	8.3038e-26
FOSB	1.18791	2.56873e-178	2.12838e-176
RAB33A	1.18759	8.98204e-08	3.01734e-07
TGFBI	1.18517	1.08314e-235	1.25644e-233
GNG3	1.18465	0.00154976	0.00329295
GPR68	1.18355	8.40184e-10	3.30416e-09
FKBP11	1.18336	8.2069e-57	1.62591e-55
REN	1.18177	0.00275314	0.00564249
P3H4	1.18087	4.25031e-87	1.41565e-85
CCPG1	1.18004	3.30466e-120	1.69983e-118
MAGEH1	1.17775	6.58451e-40	8.76199e-39
LFNG	1.17664	5.87019e-11	2.50664e-10
ARFGEF3	1.17561	9.82108e-31	9.99338e-30
TSPOAP1	1.17523	0.00017524	0.000421337
NBPF15	1.17475	1.84631e-75	5.07434e-74
LOC107985524	1.17366	0.000162517	0.000392186
DLL1	1.17325	0.000105442	0.00026001
LOC107983947	1.1712	0.00153791	0.00327107
ST6GALNAC2	1.16981	0.00165659	0.00350578
CNNM3	1.16918	2.37765e-25	2.01777e-24
C16orf86	1.16885	0.000492666	0.00111921
LOC105374013	1.16852	1.89826e-05	5.07854e-05
ANGPTL2	1.16759	1.57674e-117	7.84638e-116
ZNF540	1.16576	0.00705534	0.0135423
KIF27	1.16458	2.63794e-13	1.31623e-12
C4A	1.1621	2.33188e-06	6.84506e-06
ERFE	1.15881	6.58283e-09	2.41227e-08
ABHD4	1.15819	4.19015e-115	2.03695e-113
ITPR2	1.15713	1.29082e-133	7.51264e-132
CFAP44	1.15667	1.88798e-19	1.27893e-18
LAMC2	1.1551	3.69181e-113	1.73453e-111
SRGAP3	1.15443	5.48218e-07	1.70918e-06
LOC100128108	1.15302	7.52995e-05	0.000188951
ATP2A3	1.15295	1.02614e-11	4.60381e-11
PDE10A	1.15279	3.01899e-64	6.87136e-63
HKDC1	1.15229	5.70012e-14	2.96646e-13
NEMP2	1.15213	3.31802e-22	2.52873e-21
LRRC36	1.14936	0.0199782	0.0352199
FAM46A	1.14822	1.55618e-105	6.5766e-104
GADD45B	1.14805	1.23242e-81	3.735e-80
WARS	1.14784	3.01868e-182	2.53871e-180
TNFSF10	1.14744	5.36369e-45	7.95566e-44
FASTKD5	1.1474	4.95441e-10	1.98035e-09
FAM84B	1.14706	9.12413e-130	5.0986e-128
GOLGA8R	1.14507	0.0010957	0.0023808
SAA1	1.1445	6.84141e-06	1.91819e-05
DNAH17	1.1409	0.0105954	0.0196661
PTPN6	1.13946	0.00579363	0.0113023
ZP3	1.13871	5.38694e-05	0.000137265
RAMP2	1.13811	5.46461e-07	1.70434e-06
IGSF3	1.13728	3.67692e-23	2.90902e-22
SLC29A2	1.13711	8.25919e-07	2.53041e-06
ANO3	1.13394	0.000536323	0.00121315
N4BP3	1.13183	0.0219	0.0383387
DTX2	1.12878	9.48874e-19	6.22225e-18
GALNT10	1.1283	3.60369e-182	3.01562e-180
LRRC61	1.12765	1.07768e-50	1.84965e-49
ZNF608	1.12723	3.03241e-15	1.6934e-14
SCN1B	1.12708	8.59844e-14	4.42551e-13
LOC107984110	1.12563	1.62324e-06	4.83493e-06
TACSTD2	1.1249	6.51878e-20	4.50847e-19
RTN1	1.12442	2.6592e-06	7.76254e-06
C20orf196	1.12403	0.00709794	0.0136178
IRS2	1.12371	3.81513e-63	8.55606e-62
C11orf54	1.12216	7.52746e-37	9.29603e-36
MCOLN3	1.12212	0.0125613	0.0230029
EXD3	1.12211	5.47953e-17	3.32009e-16
MYLIP	1.12142	9.19696e-16	5.24916e-15
SPIRE2	1.12119	6.66994e-09	2.44132e-08
MME	1.11935	1.12604e-10	4.71263e-10
CCZ1B	1.11742	8.27224e-63	1.85025e-61
SYNGR3	1.11703	8.99678e-06	2.49424e-05
MACROD1	1.11594	1.37712e-13	6.99369e-13
CCL20	1.1159	4.10775e-15	2.27952e-14
ARHGEF19	1.11548	1.02545e-18	6.71395e-18
MYORG	1.11429	3.04356e-25	2.57638e-24
AGRN	1.11382	1.02661e-85	3.35292e-84
ART4	1.11369	0.0193332	0.0341795
RASD1	1.11269	2.09258e-15	1.17285e-14
GLS	1.11256	8.88166e-181	7.39552e-179
EXTL1	1.10854	8.38013e-39	1.08677e-37
IL18BP	1.10807	4.77936e-23	3.76176e-22
AMIGO2	1.10736	1.60732e-164	1.16031e-162
E2F5	1.10627	1.31133e-11	5.83663e-11
DBP	1.10404	4.46289e-11	1.91935e-10
CALML6	1.10259	0.0212597	0.0373226
TBC1D8B	1.10254	3.56036e-50	6.01257e-49
LPAR2	1.10201	4.94566e-07	1.55024e-06
LIMS1	1.10124	1.10665e-172	8.73888e-171
ROBO3	1.10001	1.47713e-52	2.64876e-51
CDK18	1.09771	1.84319e-32	1.98989e-31
DNAJB9	1.09704	1.08552e-87	3.62992e-86
ALG10B	1.09538	1.83496e-22	1.41319e-21
CHGB	1.09527	0.00129973	0.00279415
FBXL22	1.09514	0.00010334	0.000255127
GSTZ1	1.09353	1.0241e-18	6.70771e-18
MORN4	1.09202	1.04679e-21	7.80103e-21
PDLIM3	1.09033	1.6324e-89	5.638e-88
B3GNT8	1.08748	0.000408159	0.000938643
NDRG4	1.08723	5.17411e-49	8.44937e-48
TMEM243	1.08647	1.88003e-28	1.76759e-27
NOXA1	1.08569	2.94389e-11	1.28181e-10
RHBDF2	1.08497	1.44403e-40	1.94153e-39
OVCH2	1.08313	0.00140696	0.00301313
SLC23A3	1.0806	7.70561e-05	0.000193081
TMEM169	1.0805	0.0057835	0.0112852
SLC25A27	1.08048	1.41243e-12	6.72431e-12
MST1L	1.07898	0.000618162	0.00138449
SOCS3	1.07737	3.64722e-38	4.64745e-37
OGT	1.07658	2.19572e-168	1.67114e-166
CSF1	1.07548	7.10608e-67	1.7002e-65
SERAC1	1.07532	3.13019e-61	6.72411e-60
CBLB	1.07501	2.21862e-113	1.05119e-111
TMEM59L	1.07439	0.00274851	0.00563435
NPC1	1.07198	2.28702e-88	7.73998e-87
DUSP2	1.07057	4.39737e-08	1.5141e-07
CCDC93	1.06986	1.67422e-92	6.06906e-91
KCNS3	1.06868	0.000229671	0.000544939
FRMD4A	1.06721	3.39164e-126	1.83432e-124
HES4	1.06711	2.86151e-09	1.0811e-08
2020-09-06	1.06652	2.38122e-61	5.13488e-60
PLPP5	1.06625	2.45085e-52	4.35764e-51
BEX2	1.06519	2.22404e-08	7.8211e-08
BAIAP3	1.06436	0.0135738	0.0247331
PEX5L	1.06315	0.0042541	0.00848197
DGKD	1.06232	5.79655e-55	1.09919e-53
CCDC78	1.06216	1.59112e-07	5.22808e-07
AKNA	1.0617	2.33578e-21	1.71787e-20
ZNF423	1.06093	5.53785e-08	1.89245e-07
GHDC	1.0604	2.23674e-13	1.1217e-12
GCK	1.05859	0.0089087	0.0167536
GLB1L	1.05841	2.19201e-22	1.68201e-21
SACS	1.05784	2.1649e-109	9.53235e-108
CDR2	1.05715	7.39869e-111	3.34532e-109
STARD10	1.05521	3.22166e-20	2.24848e-19
LOC107984512	1.05458	0.0190901	0.0337928
SYT7	1.0538	9.05859e-07	2.76676e-06
CORO2A	1.05368	1.68727e-08	5.98731e-08
ZC3H6	1.0525	2.84113e-19	1.91151e-18
SEMA3B	1.05146	2.13055e-51	3.71742e-50
PLA2G6	1.05103	2.51967e-14	1.33904e-13
FNDC1	1.04987	2.15404e-16	1.27081e-15
PHC1	1.04948	3.09148e-36	3.7436e-35
PYGO1	1.04841	6.1831e-40	8.23434e-39
RYR3	1.04808	6.3267e-21	4.56913e-20
SH3YL1	1.04686	8.66464e-22	6.48018e-21
ARHGAP4	1.04601	0.00205661	0.00429291
TEX22	1.04521	0.0270905	0.0465817
LMAN1	1.04473	1.05825e-136	6.24551e-135
GOLGA8B	1.04466	3.79623e-22	2.88534e-21
ARVCF	1.04433	3.85998e-21	2.81182e-20
DUSP7	1.04089	1.25874e-38	1.62611e-37
IQCN	1.04085	0.00716876	0.0137443
C1R	1.04072	6.86174e-137	4.06389e-135
PIP5KL1	1.04042	1.50676e-05	4.07914e-05
ICOSLG	1.03992	1.41281e-05	3.83777e-05
DLG2	1.03945	0.000229704	0.000544939
CTH	1.0394	5.46479e-16	3.1576e-15
TGM1	1.039	4.87522e-07	1.5293e-06
ABLIM1	1.0383	8.26305e-90	2.90156e-88
CES1	1.03806	3.22028e-20	2.24844e-19
ELFN2	1.03786	9.52537e-23	7.41401e-22
CELSR3	1.03637	3.12661e-06	9.07029e-06
C8orf37	1.03598	3.0105e-11	1.30912e-10
GPR173	1.03576	8.10037e-22	6.06356e-21
L3HYPDH	1.03526	2.43286e-95	9.05327e-94
HSPA2	1.03389	7.59115e-48	1.20229e-46
SPON2	1.03365	1.75264e-53	3.20428e-52
RNF144B	1.03274	3.2292e-14	1.70588e-13
HIST2H3PS2	1.03197	4.96784e-32	5.2586e-31
IER3	1.03172	7.7903e-97	2.94456e-95
USP51	1.03133	0.00912121	0.0171112
CCDC114	1.03045	0.00284761	0.00582757
STAT2	1.02989	1.90137e-127	1.03835e-125
FBN1	1.02926	4.55459e-142	2.83734e-140
MIA2	1.02775	1.63365e-32	1.77049e-31
PCLO	1.02764	2.49407e-14	1.32586e-13
USP40	1.02683	8.78657e-115	4.23467e-113
GPR17	1.02669	3.60496e-05	9.34435e-05
JUNB	1.02646	3.57466e-85	1.1567e-83
COL5A2	1.02566	1.21867e-164	8.83534e-163
TMEM121	1.02542	0.000122784	0.000300616
AKT3	1.02468	1.13768e-69	2.84759e-68
PIK3R6	1.02337	0.00447133	0.00888876
PCSK4	1.02323	6.04821e-06	1.70404e-05
GPRC5C	1.02147	2.59853e-36	3.15804e-35
OVGP1	1.02065	2.95211e-07	9.45438e-07
SDK1	1.01987	2.04753e-16	1.20925e-15
KIAA1107	1.01982	2.19684e-05	5.8319e-05
SSPN	1.01931	1.43364e-40	1.92911e-39
KIAA1257	1.01893	0.001093	0.00237554
APC2	1.01837	6.65789e-09	2.43765e-08
IGF1	1.01809	8.67184e-16	4.95113e-15
HEBP2	1.01747	8.95284e-31	9.12647e-30
AASS	1.01696	1.63488e-60	3.4546e-59
INTU	1.01658	1.78508e-16	1.05536e-15
ADH1A	1.01656	0.0074039	0.0141516
BET1	1.01632	2.99482e-27	2.70822e-26
PDPN	1.01525	1.39036e-82	4.31473e-81
KCND1	1.01326	6.17268e-07	1.91417e-06
ZNF83	1.01276	6.84656e-68	1.66656e-66
KRT17	1.01269	9.92235e-08	3.32392e-07
STAT4	1.01176	2.50844e-05	6.60694e-05
RAD52	1.01169	4.91618e-15	2.71204e-14
SLC7A14	1.01093	7.60414e-10	3.00027e-09
SLC9C1	1.01054	0.00104839	0.00228241
FRMD5	1.00983	2.13765e-26	1.88642e-25
LNX1	1.00941	0.000981021	0.00214296
CSPG4	1.00936	2.86436e-20	2.00493e-19
RIMKLB	1.00879	2.94619e-84	9.43902e-83
TCP11L2	1.00844	1.19159e-19	8.14738e-19
GABBR1	1.00722	2.0219e-72	5.2482e-71
GRIP2	1.00716	4.54925e-10	1.8236e-09
SIX4	1.00712	1.47477e-36	1.80273e-35
PFN4	1.00706	0.00911411	0.0170998
P3H3	1.00706	6.41914e-76	1.78463e-74
SPTB	1.00698	1.90221e-08	6.72167e-08
ZDHHC11	1.00686	1.61171e-05	4.35344e-05
RASL11B	1.00673	0.00555176	0.0108645
LIPC	1.00631	0.00798064	0.0151643
BRINP1	1.00569	1.17606e-06	3.55396e-06
WNK4	1.00545	3.01108e-73	7.91348e-72
TTC21A	1.00509	1.05916e-08	3.80744e-08
SPDYE5	1.00502	9.5469e-05	0.000236458
SLC2A13	1.00296	7.81293e-23	6.09524e-22
DNAH10	1.0027	1.18153e-13	6.02769e-13
COL4A1	1.00261	2.69521e-142	1.68526e-140
MMP2	1.0011	4.13527e-113	1.93747e-111
HDAC6	1.00102	6.20864e-52	1.09236e-50
CCDC65	1.00083	0.00314923	0.00641361
CYP2D7	1.00065	0.00286437	0.00585831
SLC38A1	1.00051	8.72289e-133	5.00747e-131
SEMA3E	1.00039	3.07351e-11	1.33513e-10
GOLGA8A	1.00017	5.4591e-36	6.56811e-35
CAPN2	-1.00039	1.1617e-158	8.10781e-157
PKP2	-1.00192	2.01397e-99	7.93324e-98
ADD2	-1.00249	5.30438e-07	1.6562e-06
BID	-1.00365	1.24334e-47	1.95814e-46
CORIN	-1.00396	0.00261623	0.00537959
UPK1B	-1.00448	2.79663e-40	3.74517e-39
CFAP299	-1.00458	0.0117294	0.0216301
AKR1C2	-1.00506	1.67432e-11	7.40134e-11
IL1R1	-1.00574	7.33654e-141	4.47104e-139
POLR2L	-1.0068	6.51114e-66	1.52744e-64
SERPIND1	-1.00738	0.0145151	0.0263427
ZNF600	-1.00794	1.12571e-13	5.74992e-13
TMEM178B	-1.0083	1.79082e-49	2.96765e-48
LGR4	-1.00958	2.08897e-61	4.51626e-60
SH3GL3	-1.01089	6.86273e-06	1.92353e-05
GNG4	-1.01324	5.08626e-11	2.17798e-10
PRR22	-1.01332	0.00692623	0.0133157
CTSV	-1.01412	0.000314704	0.000734367
SMS	-1.0155	3.38423e-97	1.28785e-95
C1orf115	-1.01554	1.84725e-10	7.62285e-10
ADPRHL1	-1.01595	1.0279e-07	3.43861e-07
MGARP	-1.01718	5.4279e-106	2.29968e-104
FHDC1	-1.018	6.88017e-07	2.12416e-06
CYP26B1	-1.01805	4.05814e-23	3.2046e-22
LOC107985911	-1.01834	6.60304e-16	3.79185e-15
DTNA	-1.021	2.7378e-39	3.60046e-38
NUDT14	-1.02399	2.53896e-13	1.26835e-12
DHFR	-1.02426	1.96661e-49	3.25574e-48
ADD3	-1.02431	2.48765e-119	1.26412e-117
C9orf43	-1.0248	0.0239123	0.0415544
C17orf97	-1.02601	0.000963948	0.00210758
TOE1	-1.02611	2.6561e-12	1.24237e-11
COPRS	-1.02711	6.60495e-40	8.78224e-39
FRMD3	-1.02721	2.73922e-05	7.19227e-05
PERM1	-1.02792	1.00053e-05	2.76201e-05
GYPC	-1.02904	1.51592e-74	4.0537e-73
MPP1	-1.03006	1.52443e-26	1.34952e-25
ZNF107	-1.03027	2.68783e-14	1.42661e-13
SLC25A20	-1.03273	2.77728e-26	2.4432e-25
SYT16	-1.03273	0.000783427	0.00173043
CYP2E1	-1.03334	3.85767e-06	1.10935e-05
SLC18A2	-1.03365	4.4612e-11	1.91911e-10
FCRLB	-1.03572	1.05872e-05	2.91164e-05
DCTPP1	-1.03649	2.55287e-49	4.20561e-48
DNAH2	-1.03673	1.19867e-05	3.27407e-05
BRCA1	-1.0377	1.833e-20	1.29379e-19
NOMO3	-1.03848	2.09595e-09	7.99044e-09
HEBP1	-1.03992	5.85467e-80	1.73068e-78
STK32B	-1.04009	7.23468e-11	3.07059e-10
RAD54B	-1.04208	1.31698e-11	5.85866e-11
SLC9A3R2	-1.04326	1.17699e-41	1.62671e-40
FAM72A	-1.04426	0.000122565	0.000300166
SCUBE3	-1.04629	1.04248e-33	1.16819e-32
ZNF195	-1.04941	4.88107e-17	2.96602e-16
FRK	-1.05063	1.20168e-11	5.3642e-11
ZNF124	-1.05073	1.14485e-19	7.83416e-19
HPCAL1	-1.05374	1.23037e-48	1.9918e-47
FEN1	-1.0543	3.88342e-47	6.04807e-46
F8A1	-1.0544	1.00842e-09	3.93723e-09
CIP2A	-1.05476	7.61235e-50	1.27657e-48
HELLS	-1.0554	2.97666e-19	1.9995e-18
ST3GAL5	-1.05549	6.37905e-66	1.49854e-64
ENOX1	-1.05664	4.58407e-15	2.53548e-14
ARHGEF39	-1.05716	2.73055e-05	7.17174e-05
PPARG	-1.05722	5.72683e-15	3.15097e-14
STMN1	-1.05826	5.86627e-104	2.43631e-102
GRB14	-1.06076	4.51339e-06	1.28735e-05
PAFAH1B3	-1.06078	1.30314e-20	9.27191e-20
PSPC1	-1.0625	9.47277e-80	2.78552e-78
GNG2	-1.06318	6.33956e-46	9.6499e-45
TMEM144	-1.06346	3.16731e-09	1.19182e-08
HOXD4	-1.06506	2.82471e-12	1.31794e-11
DOCK5	-1.06616	1.00972e-130	5.69915e-129
ABHD11	-1.06623	4.76319e-10	1.90709e-09
POC1A	-1.06628	1.2809e-12	6.12241e-12
GCKR	-1.0669	0.000279364	0.000656362
JCHAIN	-1.06734	1.6116e-49	2.68122e-48
KCND2	-1.06825	1.48945e-45	2.24284e-44
CACNA2D1	-1.06837	4.52212e-137	2.6877e-135
FILIP1	-1.06951	2.47421e-18	1.59205e-17
ZNF219	-1.07034	6.95917e-40	9.24592e-39
SLC25A10	-1.07196	4.71776e-23	3.71501e-22
EDARADD	-1.07254	0.00839204	0.0158689
PKP3	-1.07277	3.76104e-06	1.0836e-05
ENO2	-1.074	2.84619e-73	7.49185e-72
ARHGAP18	-1.07452	6.99734e-89	2.38249e-87
RAPH1	-1.07549	3.48477e-164	2.50486e-162
AMHR2	-1.07565	0.00201247	0.00420546
CYP2S1	-1.07607	5.07572e-21	3.67514e-20
MAB21L1	-1.07661	0.00668677	0.0128981
ARHGAP33	-1.07683	6.80557e-09	2.48847e-08
STBD1	-1.07698	4.16827e-09	1.55283e-08
HAS2	-1.07746	5.18132e-86	1.69883e-84
ARMCX4	-1.07772	8.09173e-66	1.88508e-64
ESM1	-1.07978	7.22265e-43	1.02346e-41
ITGA6	-1.082	6.37199e-50	1.07177e-48
REEP6	-1.08534	4.70712e-05	0.000120416
PLPPR3	-1.08583	0.00136044	0.00291684
MND1	-1.08647	4.82876e-06	1.37288e-05
GRK5	-1.08649	6.19053e-89	2.11206e-87
LOC107985946	-1.08837	2.97453e-05	7.7725e-05
MFSD14C	-1.08875	4.06257e-13	2.00153e-12
ANO7	-1.08892	9.19099e-07	2.80414e-06
ANO4	-1.08901	2.2443e-06	6.59835e-06
ARL4C	-1.08913	1.42478e-112	6.60187e-111
POLA2	-1.08957	1.56778e-50	2.68261e-49
TFPI	-1.08991	3.8608e-110	1.7317e-108
APCDD1	-1.09018	0.0012678	0.00273004
BAIAP2L2	-1.09111	2.72325e-10	1.11016e-09
UBE2T	-1.09257	5.54462e-23	4.35593e-22
CENPW	-1.09565	1.46411e-15	8.25278e-15
PYGM	-1.09602	1.52783e-06	4.56611e-06
TBXA2R	-1.09723	5.02934e-09	1.86002e-08
ZNF737	-1.09759	2.07317e-10	8.53001e-10
ZFP42	-1.09846	0.00707015	0.013566
ZNF66	-1.09888	0.00304209	0.00620443
DCBLD2	-1.10143	5.04616e-173	4.02258e-171
INCENP	-1.10177	1.04908e-55	2.01664e-54
KCNA4	-1.10247	0.0117593	0.0216758
SLC16A14	-1.10421	6.93389e-07	2.13957e-06
TRAIP	-1.10464	7.98423e-08	2.69398e-07
HAND2	-1.10603	6.94477e-37	8.58274e-36
ADRA1B	-1.1063	2.71117e-22	2.07187e-21
PGAM1	-1.10655	8.42371e-151	5.60027e-149
TMEM131L	-1.10679	5.19376e-63	1.16324e-61
CD177	-1.10737	0.0163386	0.0293512
GRIN3A	-1.10988	0.0215058	0.0377115
RNF208	-1.11006	1.36553e-05	3.71414e-05
FNDC10	-1.11209	4.49102e-12	2.06278e-11
PTPRH	-1.11216	1.01069e-32	1.10317e-31
LDHA	-1.11268	1.43012e-167	1.08354e-165
NETO2	-1.11276	7.51344e-36	8.9692e-35
C5orf30	-1.11465	1.02344e-72	2.66887e-71
CCDC184	-1.11553	1.24182e-07	4.1198e-07
HRASLS	-1.11645	0.000269502	0.000634432
2020-09-05	-1.11658	5.07245e-17	3.07787e-16
RAB3A	-1.11761	1.39401e-17	8.72943e-17
COLEC12	-1.11944	1.54457e-12	7.33269e-12
MELK	-1.11957	4.92104e-54	9.14606e-53
GDAP1	-1.12198	2.89177e-19	1.9448e-18
FPR1	-1.12229	0.000710646	0.00158005
KPNA2	-1.12229	1.32764e-128	7.32162e-127
NEK10	-1.12292	2.09471e-06	6.17798e-06
C11orf45	-1.1231	0.000647636	0.00144588
SMURF2	-1.12413	2.49517e-165	1.84073e-163
RAPGEF4	-1.12541	2.24674e-06	6.60437e-06
CPAMD8	-1.12633	0.00120433	0.00260169
LOC105372824	-1.1274	0.0127359	0.0233048
C8orf34	-1.1276	0.000315877	0.000736797
CDCA7	-1.12879	4.31434e-09	1.60512e-08
CYP11A1	-1.1298	2.51697e-11	1.10277e-10
SCUBE2	-1.13175	0.00295789	0.00604076
EPHA4	-1.13324	6.53529e-66	1.53097e-64
DAGLB	-1.13345	2.36811e-52	4.21498e-51
SPRY1	-1.13351	1.87071e-22	1.44006e-21
RTP4	-1.13518	2.94274e-12	1.36996e-11
C1orf226	-1.13543	1.68254e-19	1.14206e-18
GPRC5A	-1.13608	2.18586e-123	1.14536e-121
EIF3C	-1.13647	3.96385e-08	1.36988e-07
SPOCD1	-1.13766	2.45716e-113	1.16094e-111
SH3BGRL3	-1.13891	1.60811e-122	8.34827e-121
NCKAP5	-1.13896	5.82002e-16	3.35824e-15
NKAPL	-1.1395	0.000123666	0.000302553
CAMK2D	-1.13999	8.79715e-92	3.16171e-90
CACHD1	-1.14006	7.88022e-53	1.4176e-51
HEPHL1	-1.1411	3.49065e-05	9.06201e-05
AKAP2	-1.14122	3.6746e-05	9.51606e-05
RAD54L	-1.14301	2.1167e-09	8.06409e-09
TNFSF4	-1.14423	1.5656e-60	3.31654e-59
DBNDD1	-1.14465	2.40231e-38	3.07979e-37
TONSL	-1.14516	2.86893e-21	2.10263e-20
DNAJC9	-1.14705	7.57692e-76	2.09957e-74
PAIP2B	-1.14728	0.000323866	0.000754701
FANCI	-1.1478	7.06496e-59	1.44741e-57
IDI2	-1.14872	1.57255e-11	6.96976e-11
WSCD1	-1.15028	0.00168944	0.003569
RECQL4	-1.15309	3.99497e-34	4.5219e-33
YPEL1	-1.15446	1.4038e-12	6.68515e-12
ARHGAP20	-1.15605	5.0849e-91	1.8082e-89
STIL	-1.15863	9.53742e-28	8.75652e-27
FMOD	-1.15872	7.77891e-84	2.45942e-82
FANCA	-1.16303	8.8277e-26	7.61446e-25
RHOU	-1.16407	1.02674e-77	2.92212e-76
ERBB3	-1.16459	1.95762e-13	9.85256e-13
ABAT	-1.16521	3.576e-85	1.1567e-83
MGAT4C	-1.16653	0.00375359	0.00755479
PIF1	-1.16698	2.57798e-13	1.28746e-12
CYTH4	-1.16904	0.00681523	0.0131173
ANKRD30B	-1.16959	1.08791e-09	4.24168e-09
GIMAP2	-1.17025	0.000139215	0.000338528
TP53I11	-1.17055	4.71172e-126	2.5401e-124
CCDC144A	-1.17596	5.5103e-16	3.1828e-15
TACR2	-1.17648	0.0238514	0.0414529
SMC2	-1.1781	6.68251e-78	1.91156e-76
HIST1H3H	-1.18	0.0171895	0.030732
ASMTL	-1.18335	0.00620265	0.0120291
RASL10B	-1.18563	3.8438e-08	1.33003e-07
CHAF1B	-1.18675	8.73344e-21	6.26691e-20
GYG2	-1.18804	3.13436e-15	1.74917e-14
IL1RN	-1.18835	0.0113918	0.0210469
TEX15	-1.18876	3.69596e-05	9.56695e-05
SLC22A31	-1.18997	0.0164069	0.0294551
GLRX	-1.19165	3.50128e-141	2.14933e-139
FGD4	-1.19241	3.50865e-65	8.08431e-64
TTC9	-1.19267	2.27743e-09	8.66073e-09
HMGA2	-1.19301	9.3558e-56	1.80051e-54
LRRC19	-1.19503	0.0235621	0.0409924
FAM53B	-1.19543	1.57777e-60	3.33812e-59
DNMBP	-1.19697	2.55959e-118	1.27752e-116
AMDHD2	-1.19772	1.18053e-26	1.05116e-25
SPRN	-1.20022	1.24224e-05	3.38865e-05
ZNF439	-1.20178	3.50775e-08	1.21726e-07
BCHE	-1.2031	1.75495e-58	3.56502e-57
CASP1	-1.20326	1.25077e-28	1.18323e-27
CENPX	-1.20351	1.12395e-50	1.92711e-49
AQP3	-1.20627	5.34207e-06	1.51396e-05
LY6K	-1.20813	8.74221e-05	0.000217843
VAMP7	-1.20954	0.0218746	0.0383022
HIST1H1C	-1.21003	1.10211e-40	1.49015e-39
HIST2H2AC	-1.21163	0.0099171	0.0184847
STOX2	-1.21212	3.68438e-17	2.2535e-16
RCAN2	-1.21778	2.50549e-36	3.04938e-35
MCM5	-1.21998	4.02201e-48	6.41843e-47
CNNM1	-1.22037	1.00202e-05	2.76566e-05
NPY4R2	-1.22076	8.75372e-34	9.82239e-33
ADM	-1.22374	1.05483e-85	3.43841e-84
E2F7	-1.22526	1.9253e-25	1.63885e-24
ARHGAP11A	-1.22615	6.59109e-82	2.01935e-80
PAQR4	-1.22868	1.30434e-11	5.80702e-11
SARDH	-1.22974	3.23169e-10	1.30949e-09
GATM	-1.23128	3.74845e-07	1.19072e-06
COL25A1	-1.23191	5.49071e-14	2.86014e-13
HOXD3	-1.23202	3.62857e-05	9.40118e-05
KRT18	-1.23249	2.89435e-231	3.24553e-229
UNC13A	-1.2351	0.000159364	0.000384964
NAT1	-1.2371	3.38375e-21	2.47026e-20
POLE2	-1.23716	1.69708e-11	7.49799e-11
CNKSR2	-1.23752	6.72464e-20	4.64702e-19
LAG3	-1.24053	3.77284e-13	1.86316e-12
TCAF2	-1.24061	1.27091e-16	7.55895e-16
PCDHB14	-1.24301	0.0030019	0.00612915
RFC2	-1.24404	9.45277e-36	1.12523e-34
ZSCAN18	-1.2446	2.243e-34	2.55778e-33
RPS10	-1.24469	0.00120068	0.00259414
HIST1H2BG	-1.2469	0.0201115	0.0354363
ADRB2	-1.24699	1.81567e-06	5.38618e-06
PARPBP	-1.24822	2.05897e-24	1.69764e-23
SUN5	-1.24875	1.36253e-06	4.09245e-06
HNMT	-1.24885	4.45949e-41	6.08836e-40
FBXO5	-1.2505	8.404e-28	7.72855e-27
MCM3	-1.25143	1.50586e-97	5.74343e-96
RARB	-1.25269	1.49989e-128	8.24449e-127
TRPM2	-1.25592	0.0184212	0.0327428
IL17RE	-1.25633	2.22167e-06	6.53525e-06
CEP295NL	-1.25655	0.00340301	0.00689954
RANGAP1	-1.25815	1.05267e-151	7.05416e-150
MCM7	-1.25945	5.38531e-87	1.79014e-85
SLC26A4	-1.26072	0.0124236	0.022773
PPP1R1C	-1.26129	0.0010222	0.00222857
CCL28	-1.2632	1.4432e-05	3.91399e-05
UBE2S	-1.26387	9.91922e-126	5.33039e-124
ERICH5	-1.26391	3.93388e-08	1.36064e-07
ESCO2	-1.26732	1.09187e-15	6.1919e-15
OR51B5	-1.26805	0.00520459	0.0102375
OIP5	-1.26868	5.829e-11	2.48969e-10
MAP7D2	-1.26965	1.08965e-07	3.63651e-07
PTPRN2	-1.27024	8.43152e-07	2.5818e-06
MUC19	-1.2704	8.26792e-05	0.000206452
P2RX5	-1.27199	1.50977e-09	5.81772e-09
DLL3	-1.27221	0.00184827	0.00388258
PTX3	-1.27394	3.80459e-111	1.73894e-109
KIF23	-1.27455	1.25745e-89	4.39714e-88
KNSTRN	-1.27561	7.93532e-36	9.4661e-35
TRBC2	-1.27568	0.012222	0.02245
ZNF888	-1.27609	2.7292e-11	1.19203e-10
RGS4	-1.27648	1.0404e-236	1.22375e-234
TRIM17	-1.27767	4.86295e-07	1.52574e-06
ANKRD1	-1.27881	8.5683e-66	1.99334e-64
ZNF117	-1.27905	0.00012544	0.000306626
SEMA6A	-1.28122	3.10425e-11	1.3471e-10
HASPIN	-1.28225	4.27955e-12	1.96726e-11
ENC1	-1.28238	1.56305e-238	1.8779e-236
LDB2	-1.28366	4.89255e-88	1.64257e-86
TK1	-1.2869	5.7993e-75	1.56321e-73
LRRC66	-1.28923	0.000272729	0.000641223
RFC3	-1.29005	2.70464e-48	4.3367e-47
MYO1F	-1.29315	0.000229952	0.000545452
ATOH8	-1.2934	8.24111e-65	1.89107e-63
PCSK6	-1.29495	2.77035e-19	1.86613e-18
PKD1L2	-1.29514	0.000405062	0.000932286
PRKCQ	-1.29604	0.0207556	0.0364872
ADAMTSL2	-1.29611	1.33027e-09	5.14489e-09
RUNDC3B	-1.29819	2.47715e-05	6.52863e-05
AATK	-1.29876	1.85191e-06	5.49078e-06
TNK1	-1.30223	1.02501e-08	3.69179e-08
CELF2	-1.30278	1.82327e-170	1.41324e-168
ZNF578	-1.30284	4.90738e-09	1.81731e-08
NGEF	-1.30351	2.75324e-06	8.02868e-06
PRG2	-1.30357	0.0112655	0.0208386
CHL1	-1.30403	3.7158e-52	6.572e-51
NR6A1	-1.30413	0.00718091	0.013766
RIPOR3	-1.3048	0.0215884	0.0378444
AHRR	-1.30556	4.20094e-77	1.1816e-75
KCNQ5	-1.3064	2.29485e-14	1.22305e-13
IL7R	-1.30754	2.80075e-50	4.75844e-49
SGO2	-1.30907	2.57049e-30	2.56896e-29
TRIP13	-1.31001	3.87378e-73	1.01491e-71
HSPB7	-1.31286	2.83965e-58	5.75456e-57
ADAMTS19	-1.31406	4.08738e-06	1.1722e-05
MAD2L1	-1.31728	7.41462e-54	1.36898e-52
ADRA2C	-1.31748	0.000327111	0.000761522
MCM2	-1.31957	4.13703e-62	9.14387e-61
LOC107984562	-1.32042	0.0121769	0.022372
AGFG2	-1.32043	2.01454e-92	7.28702e-91
AKAP12	-1.32421	1.38368e-197	1.27876e-195
ZSWIM5	-1.32443	1.52871e-21	1.13024e-20
IQGAP3	-1.32846	4.72379e-70	1.19122e-68
KIF20B	-1.33031	9.12045e-70	2.28623e-68
KRT15	-1.33184	7.21391e-09	2.63092e-08
WDR66	-1.33624	1.33102e-15	7.52278e-15
ANKRD29	-1.33739	2.36591e-22	1.81379e-21
KIF22	-1.33792	1.71861e-45	2.5833e-44
TCF21	-1.34105	4.87188e-21	3.52907e-20
CCNF	-1.34171	1.17745e-30	1.19378e-29
ACOT11	-1.3429	8.51404e-08	2.86412e-07
PIK3R3	-1.34309	6.08505e-11	2.59444e-10
SHROOM2	-1.3431	1.32357e-54	2.4986e-53
PROM2	-1.34382	0.027678	0.0474222
ZNF492	-1.34403	0.0164662	0.0295476
KIF18A	-1.34449	9.31135e-33	1.01898e-31
SH3BP4	-1.34484	7.75191e-242	9.44834e-240
PSMC3IP	-1.34544	9.04861e-15	4.93027e-14
PRR11	-1.34653	2.40669e-130	1.35386e-128
DCLK1	-1.34725	6.87463e-59	1.41014e-57
MEIOB	-1.34749	0.00250468	0.00516854
ST7L	-1.34887	5.0192e-117	2.48303e-115
SERPINE3	-1.35002	0.00105339	0.00229182
DIRAS3	-1.35094	1.53288e-81	4.62891e-80
ADAM28	-1.35448	0.00169559	0.00358154
ADAMTS14	-1.35468	4.34889e-11	1.87176e-10
SCG2	-1.35509	6.18163e-18	3.92063e-17
PRSS3	-1.35594	4.61798e-59	9.50728e-58
GREB1	-1.35643	3.56289e-06	1.02845e-05
VASH2	-1.35776	9.83259e-18	6.18952e-17
ZNF788P	-1.35844	1.20566e-07	4.00696e-07
LOC100652901	-1.35852	0.00546505	0.0107036
S1PR3	-1.35893	1.7392e-185	1.48494e-183
MFSD2B	-1.35906	5.25478e-18	3.34666e-17
ZADH2	-1.36443	1.11427e-102	4.54904e-101
WDR62	-1.36511	8.18167e-24	6.61614e-23
SMYD3	-1.36671	2.30244e-122	1.1916e-120
GPR39	-1.36699	1.61718e-07	5.30959e-07
LRFN1	-1.36787	1.99054e-05	5.31275e-05
RAD51AP1	-1.36797	7.03035e-24	5.69607e-23
LAMA3	-1.36804	3.45479e-70	8.73828e-69
RNFT2	-1.36904	0.00596193	0.011581
MEDAG	-1.37034	7.60838e-215	7.66305e-213
MARCKSL1	-1.37297	2.15032e-170	1.6591e-168
SELPLG	-1.37314	8.30317e-15	4.52998e-14
PRIM1	-1.37458	2.15691e-13	1.08231e-12
INHBB	-1.37493	0.00615238	0.0119358
CDC42EP4	-1.375	6.72589e-192	6.01753e-190
NAT8L	-1.37724	0.00809068	0.015356
TNFRSF10D	-1.38099	5.27231e-186	4.5477e-184
CDK1	-1.38127	5.54798e-54	1.02659e-52
IGF2BP1	-1.38236	1.76616e-05	4.74701e-05
OSBPL2	-1.38298	0.0108018	0.0200227
DACT2	-1.3833	0.0110511	0.0204668
XRCC2	-1.38401	4.67895e-12	2.14383e-11
RACGAP1	-1.38615	2.2358e-98	8.70512e-97
MPP4	-1.38649	1.06721e-15	6.06228e-15
KCND3	-1.38712	2.45372e-32	2.64054e-31
EIF3CL	-1.3886	0.00364439	0.00735171
KYNU	-1.3892	0.0100557	0.0187181
UPB1	-1.39055	6.81591e-07	2.10471e-06
LOC107984862	-1.39064	3.92057e-12	1.80916e-11
TLR4	-1.39158	8.65499e-165	6.32943e-163
ORC6	-1.39203	2.66889e-27	2.4226e-26
PRAG1	-1.39218	1.77237e-69	4.40996e-68
FDCSP	-1.39262	1.97015e-05	5.26334e-05
EFNB2	-1.39383	1.05035e-84	3.38445e-83
GPR1	-1.39604	3.44807e-117	1.71081e-115
TPPP	-1.39609	1.94329e-05	5.19652e-05
XYLB	-1.39721	4.73028e-17	2.87856e-16
PTGES	-1.39848	2.14145e-102	8.7003e-101
RASGRF2	-1.39871	1.44821e-114	6.95966e-113
ARHGDIB	-1.39934	5.69527e-103	2.33076e-101
CIT	-1.40006	1.14085e-53	2.09717e-52
HIST2H2AA3	-1.40252	0.0107748	0.0199792
ADAMTS1	-1.40397	5.10209e-295	8.84712e-293
SLC37A2	-1.40405	8.35783e-08	2.81383e-07
MCM4	-1.40414	8.21294e-148	5.39616e-146
ABCA6	-1.40423	2.77768e-67	6.6839e-66
ATP6V0E2	-1.40484	8.07315e-66	1.88336e-64
CCDC69	-1.4064	1.46409e-57	2.93166e-56
NKD2	-1.40652	1.204e-05	3.28808e-05
ARC	-1.41033	0.00314989	0.00641417
TNXB	-1.41057	5.96085e-105	2.49407e-103
TRPC4	-1.41153	7.54082e-47	1.169e-45
NTRK3	-1.41209	3.80695e-05	9.84364e-05
PCSK2	-1.41329	0.0175935	0.0314076
PSRC1	-1.41332	5.59801e-18	3.55718e-17
SH2D5	-1.41632	1.0045e-32	1.09712e-31
ZNF90	-1.41667	6.77457e-05	0.000170888
PDK4	-1.41701	2.19606e-07	7.11025e-07
ANGPT2	-1.41727	0.0021526	0.00448436
SYNDIG1L	-1.41777	0.0208639	0.036666
AARD	-1.41857	0.0234622	0.0408524
AOX1	-1.42157	9.34283e-227	1.02043e-224
SIGLEC15	-1.42249	0.00234958	0.00486939
KCNH2	-1.42341	0.000125155	0.000305975
JAKMIP3	-1.42384	7.27785e-08	2.46206e-07
FHAD1	-1.42476	0.000396539	0.000913419
PLAU	-1.42634	2.31824e-137	1.38764e-135
SYT1	-1.42718	3.59448e-62	7.96564e-61
TTPA	-1.42812	0.00249292	0.00514616
ATRNL1	-1.4285	2.22404e-27	2.02426e-26
PLCXD1	-1.42968	8.0333e-08	2.70912e-07
ZNF665	-1.43249	1.39424e-08	4.97266e-08
NDRG2	-1.43285	1.51304e-79	4.41828e-78
TECTA	-1.43297	0.000764884	0.00169281
ACSL5	-1.43357	4.96364e-26	4.31688e-25
S1PR1	-1.4353	2.23264e-81	6.72992e-80
PCDH9	-1.43566	1.01685e-06	3.08615e-06
PLEKHA7	-1.43831	8.66119e-07	2.64875e-06
C8G	-1.43863	0.011753	0.0216665
FGD5	-1.43931	0.00471835	0.00934338
APBA2	-1.44068	2.19509e-49	3.62686e-48
DPYSL4	-1.44107	1.00767e-14	5.47273e-14
HTR7	-1.44127	1.95488e-09	7.47296e-09
CADM4	-1.44139	1.80674e-61	3.9212e-60
CDC6	-1.44169	1.29502e-56	2.55062e-55
ZNF718	-1.44675	2.71358e-14	1.43937e-13
CENPM	-1.45125	3.39306e-20	2.36516e-19
AKAP6	-1.45328	1.56036e-12	7.40344e-12
LOC105374811	-1.45381	2.82002e-21	2.06859e-20
AP1M2	-1.45459	5.89832e-30	5.80513e-29
PTGER2	-1.45505	1.28048e-14	6.9253e-14
C16orf74	-1.45638	9.03699e-17	5.43253e-16
CTSC	-1.45696	2.42186e-173	1.93979e-171
SMAD6	-1.45769	7.47521e-51	1.28825e-49
RBM11	-1.45837	9.3345e-06	2.58276e-05
AQP11	-1.45838	4.29332e-24	3.49872e-23
PEG3	-1.45873	3.07808e-19	2.0668e-18
PXDNL	-1.45883	0.0025551	0.0052629
DIO2	-1.45891	3.80697e-18	2.43658e-17
NKAIN3	-1.46044	0.00562878	0.0109973
2020-03-03	-1.4606	8.92156e-119	4.49283e-117
NEURL1B	-1.46336	1.1121e-27	1.01908e-26
RETREG1	-1.46342	3.65114e-09	1.36532e-08
CDT1	-1.46347	5.42547e-16	3.13596e-15
WDR76	-1.46863	1.65504e-33	1.84601e-32
SORCS3	-1.46972	6.89224e-05	0.0001737
SNRPN	-1.4729	6.3907e-08	2.17155e-07
GJA1	-1.47294	8.25525e-302	1.50928e-299
GPER1	-1.47689	4.57636e-37	5.68496e-36
LACC1	-1.47809	4.27404e-145	2.73344e-143
LOC105379356	-1.47814	0.0001617	0.000390382
PCDHB13	-1.48265	0.0186557	0.0330967
FAM133A	-1.48385	0.0280037	0.0479412
CAMK2B	-1.48478	5.41328e-12	2.46685e-11
GPR34	-1.48685	0.0240443	0.0417708
FOSL1	-1.48754	3.53103e-230	3.90736e-228
FLVCR2	-1.48849	1.93802e-06	5.73698e-06
CARD16	-1.49078	1.04679e-22	8.13255e-22
KCTD12	-1.4912	8.07877e-226	8.76677e-224
NTRK2	-1.49231	1.77072e-05	4.75776e-05
H2AFX	-1.49239	2.43236e-137	1.45079e-135
CRYBG1	-1.49242	5.71079e-08	1.94799e-07
FAM180A	-1.49269	4.98526e-42	6.93565e-41
ZNF100	-1.49539	6.47043e-29	6.15569e-28
FAM72B	-1.49628	6.01209e-10	2.3878e-09
ANGPT1	-1.49662	6.0614e-38	7.67716e-37
PHLDA1	-1.49686	5.14907e-259	6.71374e-257
NPTX1	-1.49767	5.01564e-34	5.66195e-33
C2orf91	-1.49774	0.00508716	0.0100288
LOC102724200	-1.49812	1.48192e-09	5.713e-09
CDC25A	-1.49901	2.59616e-25	2.20209e-24
LRRC46	-1.49924	0.00395861	0.00792571
ASF1B	-1.49971	1.65436e-23	1.3238e-22
CENPI	-1.4999	3.12658e-34	3.55812e-33
MAPK8IP2	-1.50522	1.11562e-14	6.04144e-14
MT1E	-1.50758	1.21612e-99	4.80169e-98
TG	-1.50937	6.17005e-08	2.09911e-07
CENPP	-1.51	3.46529e-09	1.29929e-08
FCGR1A	-1.51152	0.00220367	0.00458395
SGO1	-1.51472	3.24063e-14	1.71084e-13
TAGAP	-1.51889	0.000481961	0.00109682
TNFAIP8L3	-1.52168	2.68018e-46	4.1057e-45
TRPC3	-1.52226	0.00288576	0.0058999
C11orf91	-1.52286	0.000146172	0.000354626
CADPS	-1.52304	0.00216831	0.00451486
AK5	-1.52568	1.02044e-163	7.24211e-162
MBNL3	-1.52811	4.4904e-30	4.43763e-29
SNX10	-1.5337	1.47544e-20	1.04624e-19
DDIAS	-1.53526	4.1701e-26	3.63991e-25
GAB3	-1.5369	6.11017e-16	3.51963e-15
PRUNE2	-1.53712	2.00906421187215e-312	3.84005227769199e-310
PDE11A	-1.53716	6.61787e-05	0.000167111
DDX11	-1.54006	1.2923e-33	1.44332e-32
INPP4B	-1.54083	5.01147e-45	7.44638e-44
CLIC2	-1.54417	4.75913e-06	1.35377e-05
TMTC1	-1.54668	1.18648e-186	1.02869e-184
ANKRD55	-1.54851	0.000488924	0.00111146
FAM71F1	-1.55099	6.11775e-09	2.24821e-08
EBF2	-1.55512	1.811e-08	6.4088e-08
DYNC1I1	-1.55562	5.0759e-18	3.23519e-17
2020-09-03	-1.56316	0.0175158	0.0312789
LRRN4CL	-1.56371	1.69199e-37	2.12066e-36
SULT1A4	-1.56474	0.00147279	0.0031413
ZNF556	-1.56916	0.00225472	0.00468261
MT2A	-1.56974	1.09902e-95	4.1079e-94
LOC107986752	-1.57063	0.000352383	0.000816966
GRIN2A	-1.57068	4.35247e-05	0.000111752
LOC100996720	-1.5709	7.16699e-08	2.42553e-07
IL18	-1.5726	3.60703e-36	4.35537e-35
IRF1	-1.58207	2.08562e-137	1.25286e-135
PTTG1	-1.58916	6.61371e-122	3.41235e-120
MICA	-1.59047	1.04371e-172	8.28075e-171
GAP43	-1.59091	0.000343387	0.000796879
GSTT2B	-1.59138	7.42975e-20	5.12376e-19
ASPM	-1.5921	4.97232e-144	3.15602e-142
ANGPTL8	-1.5939	0.0144053	0.0261529
ANLN	-1.59729	2.64605e-263	3.53227e-261
FZD4	-1.59744	5.51062e-306	1.01856e-303
SLC5A12	-1.59859	1.62673e-20	1.15013e-19
VSNL1	-1.59998	4.12841e-06	1.18256e-05
SLC6A17	-1.60016	1.26871e-10	5.29257e-10
CACNA1H	-1.60066	8.17615e-157	5.63618e-155
POLQ	-1.60225	1.37687e-40	1.85569e-39
IGF2BP3	-1.60238	1.95217e-25	1.66087e-24
TMEM191C	-1.60272	0.000182157	0.000437012
KLHL4	-1.60532	4.25334e-125	2.27115e-123
FBLN2	-1.60708	3.55653e-223	3.76232e-221
PROSER2	-1.60862	1.25344e-53	2.30163e-52
ADAM21	-1.61243	0.000387349	0.00089368
TNFRSF11A	-1.61471	0.00199803	0.00417736
HPSE2	-1.61496	0.00320732	0.00652244
NRK	-1.61625	5.2925e-151	3.53254e-149
NKPD1	-1.61918	0.00171857	0.00362553
ARHGAP6	-1.62787	1.0535e-12	5.05706e-12
RGS7BP	-1.62854	4.1355e-33	4.56725e-32
NRGN	-1.62922	7.26098e-19	4.78565e-18
ZMAT4	-1.63157	1.18582e-09	4.60637e-09
FOXM1	-1.63201	2.90817e-166	2.17402e-164
MYLK3	-1.6325	0.00459919	0.00912461
ROBO2	-1.63825	0.000178268	0.00042823
ZNF878	-1.64	0.0167105	0.0299552
ZNF804A	-1.64132	4.76757e-25	4.01153e-24
CCNYL1	-1.64261	2.68562e-257	3.39641e-255
FLT1	-1.64436	0.0057234	0.0111731
RASGRF1	-1.6462	0.0184274	0.0327503
SSTR1	-1.64662	4.0937e-66	9.71171e-65
IQGAP2	-1.64758	1.15408e-06	3.48817e-06
BOLA2-SMG1P6	-1.64787	8.60667e-11	3.62999e-10
LAMB4	-1.64944	0.00151231	0.00322028
HMGB2	-1.65052	8.54473e-97	3.21526e-95
TNFRSF8	-1.65121	1.65189e-37	2.07195e-36
TCF19	-1.65144	1.69852e-93	6.22421e-92
RET	-1.6542	7.56431e-09	2.75274e-08
CENPU	-1.6551	1.06646e-44	1.57074e-43
E2F2	-1.65614	2.42949e-06	7.11669e-06
LOC105372204	-1.65894	0.00463043	0.009179
THSD7A	-1.66291	2.45099e-06	7.17592e-06
NTN4	-1.66313	3.42803e-224	3.64934e-222
KBTBD8	-1.66642	2.97072e-12	1.38261e-11
CD302	-1.66804	0.000624809	0.00139807
NKD1	-1.67126	0.00748352	0.0142907
DTL	-1.67316	1.68373e-57	3.36346e-56
STRIP2	-1.67358	1.06015e-88	3.60236e-87
C15orf59	-1.67394	8.06646e-13	3.90552e-12
CALHM6	-1.67522	1.67986e-05	4.53099e-05
NUSAP1	-1.67572	1.42983e-56	2.81283e-55
MAN1C1	-1.67718	7.66736e-11	3.2444e-10
MYEOV	-1.68118	0.00180891	0.00380561
CTNNA2	-1.68164	3.06295e-10	1.24442e-09
HMGA1	-1.68173	0	0
EPHA5	-1.68645	1.12907e-38	1.46085e-37
FAM43A	-1.68701	1.01323e-78	2.92323e-77
CCBE1	-1.68753	2.53701e-141	1.56309e-139
HIST1H3D	-1.68797	0.00619269	0.0120112
TNIK	-1.68823	3.39109e-253	4.22504e-251
CCDC102B	-1.68907	7.01035e-09	2.55946e-08
CAV1	-1.69473	0	0
ACVR1C	-1.69534	5.95999e-15	3.27391e-14
MCM10	-1.69568	1.45769e-30	1.47258e-29
ZNF781	-1.69579	4.48961e-07	1.41547e-06
TRBV12-4	-1.70068	0.00394757	0.00790549
NMT2	-1.7034	0	0
BUB1	-1.70403	2.15124e-61	4.64491e-60
PLK4	-1.7051	8.70332e-43	1.2312e-41
[truncated: 715 more rows]

## Sheet: signatures from MSigDB
Listing of the Genes included in the signatures used from MSigDB (http://software.broadinstitute.org/gsea/msigdb/index.jsp) or published literatures
Name	Genes
YOSHIHARA’S 141-STROMAL SIGNATURE(141 GENES)	DCN	PAPPA	SFRP4	THBS2	LY86	CXCL14	FOXF1	COL10A1	ACTG2	APBB1IP	SH2D1A	SULF1	MSR1	C3AR1	FAP	PTGIS	ITGBL1	BGN	CXCL12	ECM2	FCGR2A	MS4A4A	WISP1	COL1A2	MS4A6A	EDNRA	VCAM1	GPR124	SCUBE2	AIF1	HEPH	LUM	PTGER3	RUNX1T1	CDH5	PIK3R5	RAMP3	LDB2	COX7A1	EDIL3	DDR2	FCGR2B	LPPR4	COL15A1	AOC3	ITIH3	FMO1	PRKG1	PLXDC1
HR RELATED SIGNATURE	FAM175A	ATM	ATR	BAP1	BARD1	BRCA1	BRCA2	BRIP1	C11orf30	CDK12	CHEK1	CHEK2	FANCA	FANCC	FANCD2	FANCI	FANCL	MRE11A	NBN	PALB2	PPP2R2A	PTEN	RAD50	RAD51B	RAD51C	RAD51D	RAD54B	RAD54L
REACTOME_SMOOTH_MUSCLE_CONTRACTION	SORBS3	MYL12B	MYL9	SORBS1	MYL6B	LMOD1	ITGA1	ITGB5	MYH11	MYL6	MYLK	ACTA2	MYL8P	LOC642076	TLN1	TPM1	TPM2	TPM3	TPM4	ACTG2	VCL	CALD1	CALM1	CALM2	CALM3
CROONQUIST_STROMAL_STIMULATION_UP	IGFBP3	GABRA5	NFKBIA	COL1A2	MYOF	RPS4Y1	CCL3	LAMA4	CXCL2	CXCL3	SERPINE1	IGFBP4	SLC25A4	FSCN1	TGM2	NUPR1	SFTPB	FOS	TGFBI	NNMT	SMARCD3	OLFM1	PPP1R15A	KIAA0509	CTGF	IGHV5-78	IER3	NOTCH3	ID1	LUM	TPM1	RGS2	HIST2H2AA3	COL6A1	THBS2	TSC22D3	GUCY1A2	RGS1	TPM2	VCAN	ACTA2	IGFBP7	BASP1	CCL4	SULF1	LOX	PIM2	NR4A2	GABBR2
CHEMOKINE_ACTIVITY	C5	CCL1	CCL11	CCL13	CCL15	CCL16	CCL17	CCL18	CCL19	CCL2	CCL20	CCL21	CCL22	CCL23	CCL24	CCL25	CCL26	CCL27	CCL28	CCL3	CCL4	CCL5	CCL7	CCL8	CKLF	CX3CL1	CXCL1	CXCL10	CXCL11	CXCL12	CXCL13	CXCL14	CXCL16	CXCL2	CXCL3	CXCL5	CXCL6	CXCL8	CXCL9	PF4	XCL1	XCL2
GO_CHRONIC_INFLAMMATORY_RESPONSE	ADORA2B	AHCY	CCL11	CCL5	CXCL13	CYP19A1	FOXP3	IDO1	IL10	LTA	PTGES	S100A8	THBS1	TNF	TNFAIP3	UNC13D	VCAM1	VNN1
GO_SMOOTH_MUSCLE_CELL_MIGRATION	AAMP	ACE	ADAMTS1	ADIPOQ	AGT	AIF1	APEX1	ARPC5	ATP7A	BCL2	BMPR1A	CCL5	CCN3	CORO1B	CRK	DDR1	DOCK4	DOCK5	DOCK7	FGF9	FOXO4	GSTP1	HAS2	HDAC4	IGF1	IGFBP3	IGFBP5	ILK	IQGAP1	ITGA2	ITGB3	LPAR1	LRP1	MDM2	MEF2C	MIR135B	MIR137	MIR140	MIR143	MIR15A	MIR182	MIR20A	MIR21	MIR214	MIR218-1	MIR218-2	MIR221	MIR223	MIR26A1
GO_SMOOTH_MUSCLE_CELL_PROLIFERATION	ABCC4	ADAMTS1	ADIPOQ	AGT	AIF1	AKR1B1	AKT1	ALOX12	ANG	APLN	APOD	BMP4	BMPR1A	CALCRL	CCL5	CCN3	CDH13	CDKN1A	CDKN1B	CNN1	COMT	CTNNB1	CTNNBIP1	CX3CL1	CYBA	DDX39B	DNMT1	EDN1	EGFR	ELANE	EREG	ERN1	FGF2	FGF9	FGFR2	FOXJ2	FOXP1	GNAI2	GNAI3	GPER1	GSTP1	HBEGF	HDAC4	HES5	HMGCR	HMOX1	HPGD	HTR1B	ID2
BIOCARTA_NFKB_PATHWAY	IKBKG	CHUK	MAP3K1	RELA	TNF	IKBKB	IL1A	MAP3K7	TNFRSF1B	TNFRSF1A	TRAF6	MYD88	FADD	TLR4	RIPK1	TNFAIP3	TAB1	MAP3K14	IL1R1	NFKB1	IRAK1	TRADD	NFKBIA
REACTOME_PI3K_CASCADE	FRS2	THEM4	KLB	DOK1	EIF4B	EIF4E	EIF4EBP1	EIF4G1	AKT2	FGF1	FGF2	FGF3	FGF4	FGF5	FGF6	FGF7	FGF8	FGF9	FGF10	FGFR1	FGFR3	FGFR2	FGFR4	MTOR	GAB1	FGF20	FGF22	GRB2	EEF2K	PIK3R4	INS	INSR	IRS1	PDE3B	PRKAG2	PDPK1	CAB39	PIK3C3	PIK3CA	PIK3CB	PIK3R1	PIK3R2	PRKAG3	TLR9	PPM1A	STRADB	PRKAA1	PRKAA2	PRKAB1
BIOCARTA_MAPK_PATHWAY	ATF2	CEBPA	CHUK	CREB1	DAXX	ELK1	FOS	GRB2	HRAS	IKBKB	JUN	MAP2K1	MAP2K2	MAP2K3	MAP2K4	MAP2K5	MAP2K6	MAP2K7	MAP3K1	MAP3K10	MAP3K11	MAP3K12	MAP3K13	MAP3K14	MAP3K2	MAP3K3	MAP3K4	MAP3K5	MAP3K6	MAP3K7	MAP3K8	MAP3K9	MAP4K1	MAP4K2	MAP4K3	MAP4K4	MAP4K5	MAPK1	MAPK10	MAPK11	MAPK12	MAPK13	MAPK14	MAPK3	MAPK4	MAPK6	MAPK7	MAPK8	MAPK9
[truncated: 124 more columns]

## Sheet: ssGSEA scores
ssGSEA scores of YOSHIHARA’S 141-STROMAL SIGNATURE, BIOCARTA_NFKB_PATHWAY, BIOCARTA_MAPK_PATHWAY, and REACTOME_PI3K_CASCADE in GSE9891, GSE40595, GSE115635, GSE51088 and TCGA dataset.
GSE 9891
Name	Description	GSM249714	GSM249715	GSM249716	GSM249717	GSM249718	GSM249719	GSM249720	GSM249721	GSM249722	GSM249723	GSM249724	GSM249725	GSM249726	GSM249727	GSM249728	GSM249729	GSM249730	GSM249731	GSM249732	GSM249733	GSM249734	GSM249735	GSM249736	GSM249737	GSM249738	GSM249739	GSM249740	GSM249741	GSM249742	GSM249743	GSM249744	GSM249745	GSM249746	GSM249747	GSM249748	GSM249749	GSM249750	GSM249751	GSM249752	GSM249753	GSM249754	GSM249755	GSM249756	GSM249757	GSM249758	GSM249759	GSM249760	GSM249761
YOSHIHARA’S 141-STROMAL SIGNATURE	YOSHIHARA’S 141-STROMAL SIGNATURE	-1725.07	-6251.3	-2778.76	-734.925	61.0004	-1066.28	2467.28	-159.443	-5822.85	-2582.74	-1123.43	-2073.96	1664.49	-1663.09	169.766	-413.896	-1503.48	-2906.49	-2758.72	709.425	283.551	3708.53	-2065.65	4337.16	-6304.96	2776.39	5738.2	1814.81	6095.96	6010.48	-6991.95	5621.19	-4826.3	6190.29	8023.87	1674.64	8014.92	5305.63	1667.43	1243.63	-4956.93	3023.05	1512.86	4157.62	-2540.53	8425.89	1178.66	7657.78
BIOCARTA_NFKB_PATHWAY	> NFKB Signaling Pathway	12836.5	12316.6	12952.1	14256.9	13539.3	13508.3	14048.8	15081.2	13921.9	13039.7	13780	12922.3	14971.1	11862.1	13852.7	13954	13306.8	13783.5	12565.1	12152.3	14070.5	13457.3	11400	12677.4	11348	13185.5	14461.4	12499.5	13276.1	13814.1	11760.4	14776.7	13519.8	15196.8	14974.9	14569.2	15839.7	16097.8	12434.4	15065.6	12030.4	11639.8	13935.4	14567.1	14536.6	14741.4	15618	13668.7
REACTOME_PI3K_CASCADE	REACTOME_PI3K_CASCADE	2263.51	2059.2	2268.73	2054.87	2936.56	2892.51	2742.74	3083.93	3425.29	2376.22	3059.64	3073.42	3685.02	1861.51	3353.57	3233.03	2413.76	1906.21	2862.45	3666.79	4081.98	2696.88	3115.43	3146.91	3981.97	3338.56	3058.21	2889.11	3722.89	3571.16	3377.15	1342.23	2222.1	4704.17	3192.65	1594.63	1655.54	1326.82	3185.73	2207.8	3946.1	2967.89	2333.41	1449.62	2503.17	2643.02	2021.66	4200.09
BIOCARTA_MAPK_PATHWAY	> MAPKinase Signaling Pathway	9126.65	9440.21	9120.21	7997.62	9196.1	8938.64	9375.42	8882.32	9403.32	8936.88	9699.43	9743.65	9960.97	8530.51	10180.5	9946.95	9029.65	9307.28	9516.49	10942.3	10652	9791.11	10107.6	9397.18	9778.14	10385.2	10760.9	10586.6	11034.3	9944.24	10126.3	9100.17	9880.05	11474.3	10391.1	10656.3	10949	11026.4	9451.6	9617.85	10532.4	8711.55	10116.9	9651.26	9684.92	10194.7	10339.9	9024.54
GSE 40595
Name	Description	GSM997591	GSM997592	GSM997593	GSM997594	GSM997595	GSM997596	GSM997597	GSM997598	GSM997599	GSM997600	GSM997601	GSM997602	GSM997603	GSM997604	GSM997605	GSM997606	GSM997607	GSM997608	GSM997609	GSM997610	GSM997611	GSM997612	GSM997613	GSM997614	GSM997615	GSM997616	GSM997617	GSM997618	GSM997619	GSM997620	GSM997621	GSM997622	GSM997623	GSM997624	GSM997625	GSM997626	GSM997627	GSM997628	GSM997629
YOSHIHARA’S 141-STROMAL SIGNATURE	YOSHIHARA’S 141-STROMAL SIGNATURE	-1500.19	1237.16	-2183.77	-1275.73	-4860.9	1630.7	-2115.53	-3235.38	6851.89	14156.7	-289.169	15509.3	1082.48	14456.7	-6171.92	15939.2	8621.08	18691.4	18621.6	13484.6	16147.8	14045.2	12644	18358	3588.26	14792.9	2518.62	-1869.76	3541.75	-5366.66	2848.63	5595.04	13127.4	13935.7	17415.7	17753.4	-1268.46	17350.9	14825.8
BIOCARTA_NFKB_PATHWAY	> NFKB Signaling Pathway	10473.7	10498.6	11819.6	10197.1	10652.3	6564.03	10313.7	9901.41	11453.3	4356.84	11664.5	13508.8	11498.9	10227.4	12033.6	8380.99	6259.41	6946.15	9655.63	10938.6	10412.9	10562.4	12085.7	3863.11	10951.4	11931.5	10470.4	12799.6	9189.56	4138.92	11471.1	4028.8	6384.6	7384.57	7215.06	6415.49	8472.79	3692.17	6646.81
REACTOME_PI3K_CASCADE	REACTOME_PI3K_CASCADE	5050.64	2837.02	5104.24	4524.7	5292.01	2642.87	4166.23	5093.82	4626.95	2110.55	2977.12	3628.82	3264.32	2716.5	4429.23	4036.51	2747.62	3010.27	3877.98	3127.11	4669.04	3224.61	5093	493.596	2225.07	3636.8	3625.2	3128.99	4501.33	792.398	3987.68	2168.27	3182.41	4252.82	3105.01	1801.09	4085.58	3328.46	3193.35
BIOCARTA_MAPK_PATHWAY	> MAPKinase Signaling Pathway	5422.19	5396.41	6015.87	5582.16	5000.79	5193.07	6187.31	5016.53	5546.97	4355.23	5640.8	6420.52	6754.91	5076.99	5136.07	3484.2	4093.19	5606.24	6169.12	6504.66	5020.45	5272.86	6847.8	2594.84	6928.8	6232.42	6879.6	6873.58	6001.94	4035.77	7117.38	2106.17	3297.31	4406.22	4179.84	3038.34	4008.86	1650.81	4184.44
TCGA dataset
Name	Description	TCGA-01-0628-11A-01R-0362-01	TCGA-01-0630-11A-01R-0362-01	TCGA-01-0631-11A-01R-0362-01	TCGA-01-0633-11A-01R-0362-01	TCGA-01-0636-11A-01R-0362-01	TCGA-01-0637-11A-01R-0362-01	TCGA-01-0639-11A-01R-0362-01	TCGA-01-0642-11A-02R-0362-01	TCGA-04-1331-01A-01R-0434-01	TCGA-04-1332-01A-01R-0434-01	TCGA-04-1335-01A-01R-0434-01	TCGA-04-1336-01A-01R-0434-01	TCGA-04-1337-01A-01R-0434-01	TCGA-04-1338-01A-01R-0434-01	TCGA-04-1341-01A-01R-0434-01	TCGA-04-1342-01A-01R-0434-01	TCGA-04-1343-01A-01R-0434-01	TCGA-04-1346-01A-01R-0434-01	TCGA-04-1347-01A-01R-0434-01	TCGA-04-1348-01A-01R-0453-01	TCGA-04-1349-01A-01R-0453-01	TCGA-04-1350-01A-01R-0453-01	TCGA-04-1351-01A-01R-0453-01	TCGA-04-1353-01A-01R-1048-01	TCGA-04-1356-01A-01R-0453-01	TCGA-04-1357-01A-01R-0453-01	TCGA-04-1360-01A-01R-0453-01	TCGA-04-1361-01A-01R-0453-01	TCGA-04-1362-01A-01R-0453-01	TCGA-04-1364-01A-01R-0453-01	TCGA-04-1365-01A-01R-0453-01	TCGA-04-1367-01A-01R-0453-01	TCGA-04-1369-01A-02R-1048-01	TCGA-04-1371-01A-01R-0453-01	TCGA-04-1514-01A-01R-0502-01	TCGA-04-1516-01A-01R-1048-01	TCGA-04-1517-01A-01R-0538-01	TCGA-04-1519-01A-01R-0538-01	TCGA-04-1525-01A-01R-0538-01	TCGA-04-1530-01A-02R-0502-01	TCGA-04-1536-01A-01R-0538-01	TCGA-04-1542-01A-01R-0502-01	TCGA-04-1638-01A-01R-0582-01	TCGA-04-1644-01B-01R-1048-01	TCGA-04-1646-01A-01R-0582-01	TCGA-04-1648-01A-01R-0582-01	TCGA-04-1649-01A-01R-0582-01	TCGA-04-1651-01A-01R-0582-01
YOSHIHARA’S 141-STROMAL SIGNATURE	YOSHIHARA’S 141-STROMAL SIGNATURE	-810.855	-448.256	80.5943	1155.84	-965.389	-669.93	-1166.62	-99.4581	-917.201	609.09	-2592.49	-2580.08	867.146	456.802	-1668.51	-1061.04	-479.407	-1413.95	-1842	-1460.67	-582.408	-3211.64	-1707.44	-1952.61	-1785.2	430.335	-2087.54	-1171.1	-2032.05	-3466.49	-1417.09	-2761.36	-830.805	-3438.81	-2382.19	-1721.75	-2541.62	-2887.66	-2197.19	556.991	-2022.47	-2571.34	-2817	-2387.35	-2682.64	-2032.54	-2850.85	-2903.44
BIOCARTA_NFKB_PATHWAY	> NFKB Signaling Pathway	304.243	459.496	2039.18	1205.41	424.798	1643.52	-404.731	757.018	-404.665	239.273	419.37	363.314	274.726	794.682	311.781	459.928	724.518	927.403	-223.977	1260.13	1382.38	-227.828	-314.091	1328.29	959.508	1229.66	732.886	255.99	920.64	-659.051	525.412	1034.28	699.854	148.466	-22.6807	606.216	446.641	910.929	520.97	1141.04	1135.48	936.695	1519.5	786.845	1117.39	580.391	378.081	527.978
REACTOME_PI3K_CASCADE	REACTOME_PI3K_CASCADE	-1089.22	-822.268	-707.541	-1014.24	-829.311	-972.263	-1215.09	-1427.55	-1161.76	-879.246	-1315.99	-1059.21	-958.245	-1046.96	-1384.79	-1374.36	-1297.19	-1287.66	-237.46	-1318.28	-935.845	-1030.2	-955.342	-1343.9	-1110.5	-1098.1	-589.568	-1192.99	-947.551	-929.534	-1468.4	-1048.76	-1314.62	-908.253	-1094.39	-1156.03	-1036.98	-830.634	-968.319	-1289.28	-1127.48	-617.034	-1302.72	-902.781	-1245.21	-1695.66	-1030.71	-1182.07
BIOCARTA_MAPK_PATHWAY	> MAPKinase Signaling Pathway	257.361	627.729	379.636	244.946	554.367	752.988	595.462	36.244	654.905	480.875	364.73	613.847	277.303	569.417	912.654	437.844	760.947	477.041	531.268	784.529	371.162	604.397	243.315	253.975	797.343	454.414	670.725	665.435	700.296	685.827	760.374	801.582	604.98	420.165	418.734	794.424	1009.93	863.537	630.807	669.128	872.727	726.029	812.343	358.192	78.2355	414.693	409.712	690.24
GSE 115635
Name	Description	GSM3185678	GSM3185679	GSM3185680	GSM3185681	GSM3185682	GSM3185683	GSM3185684	GSM3185685	GSM3185686	GSM3185687	GSM3185688	GSM3185689	GSM3185690	GSM3185691	GSM3185692	GSM3185693	GSM3185694	GSM3185695	GSM3185696	GSM3185697	GSM3185698	GSM3185699	GSM3185700	GSM3185701	GSM3185702	GSM3185703	GSM3185704	GSM3185705	GSM3185706	GSM3185707	GSM3185708	GSM3185709	GSM3185710	GSM3185711	GSM3185712	GSM3185713	GSM3185714	GSM3185715	GSM3185716	GSM3185717	GSM3185718	GSM3185719	GSM3185720	GSM3185721	GSM3185722	GSM3185723	GSM3185724	GSM3185725
YOSHIHARA’S 141-STROMAL SIGNATURE	YOSHIHARA’S 141-STROMAL SIGNATURE	2286.11	3419.24	5254.57	2889.18	1756.7	8469.04	3954.28	1610.95	8974.46	4788.23	9151.71	6015.62	1391.92	9820.81	7675.57	8158.94	8487.5	10293.1	2836.72	1806.7	8850.9	9158.94	8594.71	7806.67	9061.04	10797.6	9955.96	11880	11693.3	11489.9	11231.7	8487.13	11017.6	7733.65	10998.6	7683.07	13169.1	12008.3	9538.01	8922.17	9142.67	12729.5	9994.77	5326.24	6691.26	9261.82	9615.85	12807.3
GSE 51088
Name	Description	GSM1238145	GSM1238146	GSM1238147	GSM1238148	GSM1238149	GSM1238150	GSM1238151	GSM1238152	GSM1238153	GSM1238154	GSM1238155	GSM1238156	GSM1238157	GSM1238158	GSM1238159	GSM1238160	GSM1238161	GSM1238162	GSM1238163	GSM1238164	GSM1238165	GSM1238166	GSM1238167	GSM1238168	GSM1238169	GSM1238170	GSM1238171	GSM1238172	GSM1238173	GSM1238174	GSM1238175	GSM1238176	GSM1238177	GSM1238178	GSM1238179	GSM1238180	GSM1238181	GSM1238182	GSM1238183	GSM1238184	GSM1238185	GSM1238186	GSM1238187	GSM1238188	GSM1238189	GSM1238190	GSM1238191	GSM1238192
BIOCARTA_NFKB_PATHWAY	> NFKB Signaling Pathway	-4643.52	-1125.62	1824.2	-4321.71	-4734.47	4011.48	2387.43	-1568.52	761.837	2699.88	-2402.37	-1154.32	-2934.8	-2312.14	3539.51	-1440.06	4186.48	5876.18	1305.17	-1702.48	658.54	-2186.86	-6176.34	4264.83	-1024.16	-1354.48	3268.74	-305.065	-1094.22	590.32	-2543.75	730.707	-59.3562	510.938	-4795.55	-1037.95	2082.89	4833.27	1738.67	-2158.6	-763.26	2863.03	-21.6961	2408.81	1562.98	2427.84	976.543	-829.857
REACTOME_PI3K_CASCADE	REACTOME_PI3K_CASCADE	-1052.17	-221.642	-1606.78	-1150.01	-499.443	-1586.49	-601.244	-1906.42	-1594.67	-1212.15	-2782.48	-1304.81	-494.193	-1442.03	-2657.95	-1423.95	-2529.69	-1905.27	-1730.43	-1494.86	-2720.5	-1807.64	-892.105	-1193.37	-2567.44	-489.895	-698.696	-1619.58	-1220.89	-991.831	-2156.18	-3151.05	-996.095	-577.216	89.9788	-1404.06	-2296.98	-616.987	-129.804	-1580.41	-445.48	-1616.42	-1016.39	-2754.39	-860.93	-865.028	-2056.33	-2662.4
BIOCARTA_MAPK_PATHWAY	> MAPKinase Signaling Pathway	-950.289	230.404	770.33	-1733.38	-1427.86	-475.285	1052.46	-1171.14	711.132	1344.33	-590.634	866.202	523.335	-1987.36	-2242.41	487.531	1007.47	1094.65	327.75	-828.998	-970.816	-910.766	-2303.59	1840.08	-243.957	1030.23	900.79	-47.3815	919.889	808.103	-1807.65	-3088.16	777.729	1947.99	-1809.24	475.086	-420.822	2742.51	987.408	-1257.36	525.712	180.525	1574.57	22.0005	-1203.4	1805	-290.325	-601.156
[truncated: 546 more columns]
